# Supplementary material for: Estimating the success of enzyme bioprospecting through metagenomics: current status and future trends
Source: Microb Biotechnol. 2015 Aug 14;9(1):22–34. doi: 10.1111/1751-7915.12309 (PMC4720405; doi:10.1111/1751-7915.12309)
Supplement: Supplementary file 1 — Table S1. List of sites worldwide where metagenomic studies have been performed. These sites corresponds to those summarized in Fig. 1. The exact GPS (latitude and longitude) location of sites together with appropriated references and site characteristics are specifically described. Whether the habitats have been subjected to direct sequencing [for community structure analysis and gene content by high throughput (HTP) sequencing] or enzyme screening (analysis of target genes either by naïve or in silico screens) is also cited. Table S2. Results of single references for the incidence rates of positive clones or enzymes. Examples are provided for the screening of oxidoreductase and glycosidase activity by using multiple substrates after naïve screens. The number of clones tested, the number of positive clones, the incidence rate, the substrate used and the reference are given. For abbreviations, see Fig. 4 legend. [file MBT2-9-022-s001.zip]

Archive with 2 entries (2 files):
- MBT2_12309_supp-0001-supporting tableS1.xls
- MBT2_12309_supp-0002-supporting tableS2.xls
