# Supplementary material for: Estimating the success of enzyme bioprospecting through metagenomics: current status and future trends
Source: Microb Biotechnol. 2015 Aug 14;9(1):22–34. doi: 10.1111/1751-7915.12309 (PMC4720405; doi:10.1111/1751-7915.12309)
Supplement: Supplementary file 1 — Table S1. List of sites worldwide where metagenomic studies have been performed. These sites corresponds to those summarized in Fig. 1. The exact GPS (latitude and longitude) location of sites together with appropriated references and site characteristics are specifically described. Whether the habitats have been subjected to direct sequencing [for community structure analysis and gene content by high throughput (HTP) sequencing] or enzyme screening (analysis of target genes either by naïve or in silico screens) is also cited. Table S2. Results of single references for the incidence rates of positive clones or enzymes. Examples are provided for the screening of oxidoreductase and glycosidase activity by using multiple substrates after naïve screens. The number of clones tested, the number of positive clones, the incidence rate, the substrate used and the reference are given. For abbreviations, see Fig. 4 legend. [file MBT2-9-022-s001.zip › MBT2_12309_supp-0001-supporting tableS1.xls]

## Sheet: Table S1
Type of analysis	Status or type outcome	Study characteristics	Sequencing Center	Ecosystem Type	Latitude	Longitude	Reference (Database code or DOI)
HTS metagenome	Draft	Alkaline sediment microbial communities from Soda lakes and Soda Solonchak soils	DOE Joint Genome Institute	Non-marine saline and alkaline lake lake	35.2344	-119.894	3300000350
HTS metagenome	Draft	Marine microbial communities from Global Ocean Sampling (GOS)	J. Craig Venter Institute	Seawater	1.38917	-91.817	3300001957
HTS metagenome	Draft	Deep ocean microbial communities from the Global Malaspina Expedition	DOE Joint Genome Institute	Seawater	10.09	-99.25	3300001113
HTS metagenome	Draft	Forest soil microbial communities from Harvard Forest Long Term Ecological Research (LTER) site in Petersham, MA, for long-term soil warming studies	DOE Joint Genome Institute	Forest soil	42.4711	-72.1726	3300001621
HTS metagenome	Draft	Marine microbial communities from Global Ocean Sampling (GOS)	J. Craig Venter Institute	Seawater	32.1748	-64.0102	3300002040
HTS metagenome	Draft	Marine planktonic communities from Hawaii Ocean Times Series Station (HOT/ALOHA)	DOE Joint Genome Institute	Seawater	22.45	-158	2014613002
HTS metagenome	Draft	Marine microbial communities from expanding oxygen minimum zones in the northeastern subarctic Pacific Ocean	DOE Joint Genome Institute	Seawater	48.6	-123.5	3300000146
HTS metagenome	Draft	Soil microbial communities from Great Prairies (Kansas, Wisconsin and Iowa)	DOE Joint Genome Institute	Soil	41.7711	-92.9617	3300000789
HTS metagenome	Draft	Marine microbial communities from Global Ocean Sampling (GOS)	J. Craig Venter Institute	Seawater	-8.51	80.3756	3300003475
HTS metagenome	Draft	Marine microbial communities from Global Ocean Sampling (GOS)	J. Craig Venter Institute	Seawater	5.55278	-87.0878	3300001961
HTS metagenome	Draft	Soil microbial communities from Puerto Rico rain forest, that decompose switchgrass	DOE Joint Genome Institute	Soil	18.3724	-65.7166	2189573022
HTS metagenome	Draft	Tropical forest soil microbial communities from Luquillo Experimental Forest, Puerto Rico	DOE Joint Genome Institute	Soil	18	-65	3300000663
HTS metagenome	Draft	Hot spring microbial communities from Yellowstone National Park that are extremely thermophilic	DOE Joint Genome Institute	Thermal spring	44.6102	-110.439	3300001986
HTS metagenome	Draft	Hot Spring microbial communities from Great Boiling Spring, Nevada	DOE Joint Genome Institute	Thermal spring	40.7146	-119.37	3300000085
HTS metagenome	Draft	Soil microbial communities from Rifle, Colorado, USA	DOE Joint Genome Institute	Soil	39.5348	-107.783	3300002503
HTS metagenome	Draft	Alkaline sediment microbial communities from Soda lakes and Soda Solonchak soils	DOE Joint Genome Institute	Non-marine saline and alkaline lake	35.2344	-119.894	3300000576
HTS metagenome	Draft	Freshwater microbial communities from Trout Bog Lake, WI and Lake Mendota, WI	DOE Joint Genome Institute	Freshwater	43.0983	-89.4053	3300002368
HTS metagenome	Draft	Hot spring microbial communities from Bison Spring, Yellowstone National Park, USA, analyzing thermal gradients	DOE Joint Genome Institute	Thermal spring	44.6	-110.9	2010170002
HTS metagenome	Draft	Arctic peat soil microbial communities from the Barrow Environmental Observatory site, Barrow, Alaska, USA	DOE Joint Genome Institute	Soil	71.2999	-156.61	3300001385
HTS metagenome	Draft	Deep ocean microbial communities from the Global Malaspina Expedition	DOE Joint Genome Institute	Seawater	21.51	-23.45	3300001060
HTS metagenome	Draft	Marine microbial communities from expanding oxygen minimum zones in the northeastern subarctic Pacific Ocean	DOE Joint Genome Institute	Seawater	48.65	-126.667	3300000141
HTS metagenome	Draft	Freshwater microbial communities from Trout Bog Lake, WI and Lake Mendota, WI	DOE Joint Genome Institute	Freshwater	46.04	-89.69	3300000817
HTS metagenome	Draft	AP Microbial Forest Soil metaT BW_H19_M1375813750626	DOE Joint Genome Institute	Soil	42.4711	-72.1726	3300002678
HTS metagenome	Draft	Forest soil microbial communities from Douglas fir zone in British Columbia and Gulf Coastal Plain in Texas, USA	DOE Joint Genome Institute	Soil	49.08	-89.38	3300001175
HTS metagenome	Draft	Marine microbial communities from expanding oxygen minimum zones in the northeastern subarctic Pacific Ocean	DOE Joint Genome Institute	Seawater	48.97	-130.667	3300000222
HTS metagenome	Draft	Freshwater microbial communities from Trout Bog Lake, WI and Lake Mendota, WI	DOE Joint Genome Institute	Freshwater	43.0983	-89.4053	3300002396
HTS metagenome	Draft	Marine microbial communities from Global Ocean Sampling (GOS)	J. Craig Venter Institute	Seawater	38.1333	-76.3833	3300001934
HTS metagenome	Draft	Freshwater microbial communities from Trout Bog Lake, WI and Lake Mendota, WI	DOE Joint Genome Institute	Freshwater	43.0983	-89.4053	3300002402
HTS metagenome	Draft	Tropical forest soil microbial communities from Luquillo Experimental Forest, Puerto Rico	DOE Joint Genome Institute	Soil	18	-65	3300000692
HTS metagenome	Draft	Marine microbial communities from Global Ocean Sampling (GOS)	J. Craig Venter Institute	Seawater	20.5225	-85.4136	3300001969
HTS metagenome	Draft	Marine microbial communities from expanding oxygen minimum zones in the northeastern subarctic Pacific Ocean	DOE Joint Genome Institute	Seawater	48.35	-123.29	3300000167
HTS metagenome	Draft	Deep ocean microbial communities from the Global Malaspina Expedition	DOE Joint Genome Institute	Seawater	-9.12	-30.19	3300001106
HTS metagenome	Draft	Forest soil microbial communities from Douglas fir zone in British Columbia and Gulf Coastal Plain in Texas, USA	DOE Joint Genome Institute	Soil	31.11	-95.15	3300001107
HTS metagenome	Draft	Hypersaline mat microbial communities from extreme environments in Yellowstone National Park, Wyoming, Hot Lake, Washington, and Elkhorn Slough, California, USA and Guerrero Negro, Mexico	DOE Joint Genome Institute	Freshwater	48.9735	-119.476	3300000986
HTS metagenome	Draft	Alkaline sediment microbial communities from Soda lakes and Soda Solonchak soils	DOE Joint Genome Institute	Non-marine saline and alkaline lake	35.2344	-119.894	3300000362
HTS metagenome	Permanent Draft	Grasslands soil microbial communities from the Angelo Coastal Reserve, California, USA	DOE Joint Genome Institute	Soil	39.7383	-123.63	3300002911
HTS metagenome	Draft	Forest soil microbial communities from Amazon Forest, Brazil	DOE Joint Genome Institute	Soil	-10.1717	-62.7875	3300000597
HTS metagenome	Draft	Marine microbial communities from Deepwater Horizon subsurface plume, metatransciptome	DOE Joint Genome Institute	Seawater	28.7167	-88.4667	2149837028
HTS metagenome	Draft	Marine microbial communities from expanding oxygen minimum zones in the northeastern subarctic Pacific Ocean	DOE Joint Genome Institute	Seawater	48.7299	-123.57	3300002687
HTS metagenome	Draft	Soil microbial communities from Rifle, Colorado, USA	DOE Joint Genome Institute	Soil	39.5348	-107.783	3300002529
HTS metagenome	Draft	Lentic enriched actinobacterial communities from dystrophic bog Grosse Fuchskuhle, Brandenburg, Germany	DOE Joint Genome Institute	Freshwater	53.1666	13.0333	3300002307
HTS metagenome	Draft	Soil microbial communities from 10 grassland sites in CA, CO, KS, KY, MN, MO, NM, SC, TX, that have been nitrogen fertilized	DOE Joint Genome Institute	Soil	39.2355	-121.284	3300001469
HTS metagenome	Draft	Marine microbial communities from oxygen minimum zone in the mesopelagic equatorial Pacific	DOE Joint Genome Institute	Seawater	8	156	3300002178
HTS metagenome	Draft	Marine microbial communities from expanding oxygen minimum zones in the northeastern subarctic Pacific Ocean	DOE Joint Genome Institute	Seawater	48.6	-123.5	3300000214
HTS metagenome	Draft	Marine microbial communities from Global Ocean Sampling (GOS)	J. Craig Venter Institute	Seawater	38.9469	-76.4172	3300001948
HTS metagenome	Draft	Tropical forest soil microbial communities from Luquillo Experimental Forest, Puerto Rico	DOE Joint Genome Institute	Soil	18	-65	3300000659
HTS metagenome	Draft	Forest soil microbial communities from Harvard Forest Long Term Ecological Research (LTER) site in Petersham, MA, for long-term soil warming studies	DOE Joint Genome Institute	Soil	42.5504	-72.1802	3300001644
HTS metagenome	Draft	Soil microbial communities from 10 grassland sites in CA, CO, KS, KY, MN, MO, NM, SC, TX, that have been nitrogen fertilized	DOE Joint Genome Institute	Soil	39.2355	-121.284	3300001475
HTS metagenome	Permanent Draft	Grasslands soil microbial communities from the Angelo Coastal Reserve, California, USA	DOE Joint Genome Institute	Soil	39.7383	-123.63	3300002909
HTS metagenome	Draft	Freshwater sediment microbial communities from Lake Washington, Seattle, USA, for methane and nitrogen cycles	DOE Joint Genome Institute	Freshwater	47.07	-122.279	2046860005
HTS metagenome	Draft	Arctic peat soil microbial communities from the Barrow Environmental Observatory site, Barrow, Alaska, USA	DOE Joint Genome Institute	Soil	71.2999	-156.61	3300001384
HTS metagenome	Draft	Marine viral communities from the Subarctic Pacific Ocean	DOE Joint Genome Institute	Seawater	50.0005	-144.996	3300001714
HTS metagenome	Draft	Marine microbial communities from expanding oxygen minimum zones in the northeastern subarctic Pacific Ocean	DOE Joint Genome Institute	Seawater	48.7299	-123.57	3300002646
HTS metagenome	Draft	Forest soil microbial communities from Douglas fir zone in British Columbia and Gulf Coastal Plain in Texas, USA	DOE Joint Genome Institute	Soil	31.11	-95.15	3300001158
HTS metagenome	Draft	Marine microbial communities from expanding oxygen minimum zones in the northeastern subarctic Pacific Ocean	DOE Joint Genome Institute	Seawater	48.97	-130.667	3300000168
HTS metagenome	Draft	Tropical forest soil microbial communities from Luquillo Experimental Forest, Puerto Rico	DOE Joint Genome Institute	Soil	18	-65	3300000697
HTS metagenome	Draft	Soil microbial communities from Rifle, Colorado, USA	DOE Joint Genome Institute	Soil	39.53	-107.78	3300002149
HTS metagenome	Draft	Marine microbial communities from chronically polluted sediments in four geographic locations	DOE Joint Genome Institute	Seawater	78.2372	15.6778	3300000133
HTS metagenome	Draft	Forest soil microbial communities from Douglas fir zone in British Columbia and Gulf Coastal Plain in Texas, USA	DOE Joint Genome Institute	Soil	38.88	-120.64	3300000449
HTS metagenome	Draft	Soil microbial communities from FACE and OTC sites in USA	DOE Joint Genome Institute	Soil	45.68	-89.63	2124908008
HTS metagenome	Draft	Hot spring microbial communities from Yellowstone National Park that are extremely thermophilic	DOE Joint Genome Institute	Thermal spring	44.611	-110.44	3300002182
HTS metagenome	Draft	Marine microbial communities from expanding oxygen minimum zones in the northeastern subarctic Pacific Ocean	DOE Joint Genome Institute	Seawater	48.7299	-123.57	3300002884
HTS metagenome	Draft	Soil microbial communities from Great Prairies (Kansas, Wisconsin and Iowa)	DOE Joint Genome Institute	Soil	43.3033	-89.3342	3300000891
HTS metagenome	Draft	Soil microbial communities from 10 grassland sites in CA, CO, KS, KY, MN, MO, NM, SC, TX, that have been nitrogen fertilized	DOE Joint Genome Institute	Soil	35.91	-79.06	3300001009
HTS metagenome	Draft	Serpentinite rock and fluid microbial communities from Tablelands Ophiolite (Newfoundland), Coast Range Ophiolite (California) and Ligurian Springs (Italy)	DOE Joint Genome Institute	Deep subsurface	NA	NA	3300001787
HTS metagenome	Draft	Marine microbial communities from expanding oxygen minimum zones in the northeastern subarctic Pacific Ocean	DOE Joint Genome Institute	Seawater	48.6	-123.5	3300000172
HTS metagenome	Draft	Acid Mine Drainage (AMD) euryarchaeal community from 5-way CG site, at Richmond mine, Iron Mountain, CA	DOE Joint Genome Institute	Freshwater	40.68	-122.52	3300003104
HTS metagenome	Draft	Forest soil microbial communities from Douglas fir zone in British Columbia and Gulf Coastal Plain in Texas, USA	DOE Joint Genome Institute	Soil	46.42	-83.37	3300001151
HTS metagenome	Draft	Groundwater microbial communities from coal-tar-waste-contaminated well in S. Glens Falls, New York, USA	DOE Joint Genome Institute	Freshwater	43.0994	-73.6044	3300002240
HTS metagenome	Draft	Forest soil microbial communities from Douglas fir zone in British Columbia and Gulf Coastal Plain in Texas, USA	DOE Joint Genome Institute	Soil	46.42	-83.37	3300001081
HTS metagenome	Draft	Tropical forest soil microbial communities from Luquillo Experimental Forest, Puerto Rico	DOE Joint Genome Institute	Soil	18	-65	3300000680
HTS metagenome	Draft	Salt marsh microbial communities from Little Sippewissett, Woods Hole, MA that are anoxygenic and photosynthetic	Marine Biological Laboratory	Seawater	41.5759	-70.6358	3300000503
HTS metagenome	Draft	Marine microbial communities from expanding oxygen minimum zones in the northeastern subarctic Pacific Ocean	DOE Joint Genome Institute	Seawater	48.97	-130.667	3300000322
HTS metagenome	Draft	Soil microbial communities from Arlington Agricultural Research Station in Wisconsin and Kellogg Biological Station in Michigan, replicating the bioenergy cropping systems trials (BCSTs)	DOE Joint Genome Institute	Soil	43.2958	-89.3799	3300001705
HTS metagenome	Draft	Marine microbial communities from expanding oxygen minimum zones in the northeastern subarctic Pacific Ocean	DOE Joint Genome Institute	Seawater	48.6	-123.5	3300000224
HTS metagenome	Draft	Marine microbial communities from expanding oxygen minimum zones in the northeastern subarctic Pacific Ocean	DOE Joint Genome Institute	Seawater	48.7299	-123.57	3300002776
HTS metagenome	Draft	Arctic peat soil microbial communities from the Barrow Environmental Observatory site, Barrow, Alaska, USA	DOE Joint Genome Institute	Soil	71.2999	-156.61	3300001453
HTS metagenome	Draft	Forest soil microbial communities from Harvard Forest Long Term Ecological Research (LTER) site in Petersham, MA, for long-term soil warming studies	DOE Joint Genome Institute	Soil	42.5504	-72.1802	3300001643
HTS metagenome	Draft	Freshwater sediment microbial communities from Lake Washington, Seattle, USA, for methane and nitrogen cycles	DOE Joint Genome Institute	Freshwater	47.63	-122.279	2088090007
HTS metagenome	Draft	Marine microbial communities from Global Ocean Sampling (GOS)	J. Craig Venter Institute	Seawater	-15.2778	-148.224	3300001924
HTS metagenome	Draft	Marine microbial communities from expanding oxygen minimum zones in the northeastern subarctic Pacific Ocean	DOE Joint Genome Institute	Seawater	48.6	-123.5	3300002598
HTS metagenome	Draft	Forest soil microbial communities from Harvard Forest Long Term Ecological Research (LTER) site in Petersham, MA, for long-term soil warming studies	DOE Joint Genome Institute	Soil	42.533	-72.2095	3300001636
HTS metagenome	Draft	Miscanthus rhizosphere microbial communities from Kellogg Biological Station, Michigan State University, USA	DOE Joint Genome Institute	Soil	42.4062	-85.4002	2162886012
HTS metagenome	Draft	Hypersaline microbial communities from Lake Vida, Antarctica	DOE Joint Genome Institute	Non-Seawater saline and alkaline lake	-77.3886	161.931	3300000525
HTS metagenome	Draft	Hot spring microbial communities from Yellowstone National Park, Wyoming, USA	DOE Joint Genome Institute	Thermal spring	44733	-110.709	2100351008
HTS metagenome	Draft	Sinkhole freshwater microbial communities from Lake Huron, US	Univ of Michigan	Freshwater	45.1984	-83.3272	2065487012
HTS metagenome	Draft	Hypersaline mat microbial communities from extreme environments in Yellowstone National Park, Wyoming, Hot Lake, Washington, and Elkhorn Slough, California, USA and Guerrero Negro, Mexico	DOE Joint Genome Institute	Thermal spring	44.7231	-110.704	3300000398
HTS metagenome	Draft	Marine and estuarine microbial communities from Columbia River Coastal Margin	J. Craig Venter Institute	Seawater	46.25	-123.99	2236876003
HTS metagenome	Draft	Forest soil microbial communities from Amazon Forest, Brazil	DOE Joint Genome Institute	Soil	-10.1717	-62.7875	3300000793
HTS metagenome	Draft	Serpentinite rock and fluid microbial communities from Tablelands Ophiolite (Newfoundland), Coast Range Ophiolite (California) and Ligurian Springs (Italy)	DOE Joint Genome Institute	Deep subsurface	NA	NA	3300001805
HTS metagenome	Draft	Forest soil microbial communities from Douglas fir zone in British Columbia and Gulf Coastal Plain in Texas, USA	DOE Joint Genome Institute	Soil	49.08	-89.38	3300001177
HTS metagenome	Draft	Soil microbial communities from Great Prairies (Kansas, Wisconsin and Iowa)	DOE Joint Genome Institute	Soil	39.2117	-96.5948	2067725004
HTS metagenome	Draft	Serpentinite rock and fluid microbial communities from Tablelands Ophiolite (Newfoundland), Coast Range Ophiolite (California) and Ligurian Springs (Italy)	DOE Joint Genome Institute	Deep subsurface	NA	NA	3300001774
HTS metagenome	Draft	Freshwater microbial communities from Trout Bog Lake, WI and Lake Mendota, WI	DOE Joint Genome Institute	Freshwater	43.0983	-89.4053	3300002300
HTS metagenome	Draft	Groundwater microbial communities from subsurface biofilms in sulfidic aquifier in Frasassi Gorge, Italy	DOE Joint Genome Institute	Freshwater	43.3833	12.95	3300000229
HTS metagenome	Draft	Deep ocean microbial communities from the Global Malaspina Expedition	DOE Joint Genome Institute	Seawater	12	-108.06	3300001051
HTS metagenome	Finished	Freshwater sediment microbial communities from Taif River, Saudi Arabia, that are influenced by wastewater discharge	454 Sequencing (Roche)	Freshwater	21.3422	40.4793	3300002578
HTS metagenome	Draft	AP Peat Soil Metatranscriptome 781384369734488	DOE Joint Genome Institute	Soil	50.13	11.88	3300003286
HTS metagenome	Draft	Marine microbial communities from expanding oxygen minimum zones in the northeastern subarctic Pacific Ocean	DOE Joint Genome Institute	Seawater	48.97	-130.667	3300000248
HTS metagenome	Draft	AP Microbial Forest Soil metaT PH_H8_O1375813751904	DOE Joint Genome Institute	Soil	42.5331	-72.1897	3300002661
HTS metagenome	Draft	Soil microbial communities from 10 grassland sites in CA, CO, KS, KY, MN, MO, NM, SC, TX, that have been nitrogen fertilized	DOE Joint Genome Institute	Soil	44.2052	-122.128	3300001071
HTS metagenome	Draft	Soil microbial communities from Kansas Great Prairie, USA, amended with BrdU	DOE Joint Genome Institute	Soil	39.101	-96.6083	3300000754
HTS metagenome	Draft	Marine microbial communities from expanding oxygen minimum zones in the northeastern subarctic Pacific Ocean	DOE Joint Genome Institute	Seawater	50	-145	3300000180
HTS metagenome	Draft	Marine microbial communities from expanding oxygen minimum zones in the northeastern subarctic Pacific Ocean	DOE Joint Genome Institute	Seawater	48.65	-126.667	3300000263
HTS metagenome	Draft	Marine microbial communities from expanding oxygen minimum zones in the northeastern subarctic Pacific Ocean	DOE Joint Genome Institute	Seawater	48.97	-130.667	3300000249
HTS metagenome	Draft	Freshwater microbial communities from Trout Bog Lake, WI and Lake Mendota, WI	DOE Joint Genome Institute	Freshwater	46041	-89686	3300000746
HTS metagenome	Draft	Soil microbial communities from 10 grassland sites in CA, CO, KS, KY, MN, MO, NM, SC, TX, that have been nitrogen fertilized	DOE Joint Genome Institute	Soil	44.2052	-122.128	3300001032
HTS metagenome	Draft	Sediment methylotrophic communities from Lake Washington	DOE Joint Genome Institute	Freshwater	47.6346	-122.267	2006207000
HTS metagenome	Draft	Soil microbial communities from 10 grassland sites in CA, CO, KS, KY, MN, MO, NM, SC, TX, that have been nitrogen fertilized	DOE Joint Genome Institute	Soil	40.8167	-104.767	3300001020
HTS metagenome	Draft	Marine microbial communities from chronically polluted sediments in four geographic locations	DOE Joint Genome Institute	Seawater	-62.2319	-58.6551	3300000129
HTS metagenome	Draft	Tropical forest soil microbial communities from Luquillo Experimental Forest, Puerto Rico	DOE Joint Genome Institute	Soil	18	-65	3300000701
HTS metagenome	Draft	Freshwater microbial communities from Trout Bog Lake, WI and Lake Mendota, WI	DOE Joint Genome Institute	Freshwater	43.0983	-89.4053	3300002370
HTS metagenome	Draft	Marine microbial communities from expanding oxygen minimum zones in the northeastern subarctic Pacific Ocean	DOE Joint Genome Institute	Seawater	48.7299	-123.57	3300002871
HTS metagenome	Draft	Soil microbial communities from Arlington Agricultural Research Station in Wisconsin and Kellogg Biological Station in Michigan, replicating the bioenergy cropping systems trials (BCSTs)	DOE Joint Genome Institute	Soil	43.2958	-89.3799	3300001691
HTS metagenome	Draft	Acid mine drainage microbial communities from Los Rueldos abandoned mercury mine in Spain - Sample B2A	CSIC, Institute of Catalysis, Madrid, Spain	Freshwater	43.25	-5.76667	3300003115
HTS metagenome	Draft	Freshwater microbial communities from Trout Bog Lake, WI and Lake Mendota, WI	DOE Joint Genome Institute	Freshwater	43.0983	-89.4053	3300002278
HTS metagenome	Draft	Marine viral communities from the Subarctic Pacific Ocean	DOE Joint Genome Institute	Seawater	48.9698	-130.667	3300001709
HTS metagenome	Draft	Wetland microbial communities from Twitchell Island in the Sacramento Delta	DOE Joint Genome Institute	Seawater	38.1073	-121.649	3400000005
HTS metagenome	Draft	Freshwater microbial communities from Trout Bog Lake, WI and Lake Mendota, WI	DOE Joint Genome Institute	Freshwater	46.04	-89.69	3300000628
HTS metagenome	Draft	Saline desert soil microbial communities from Kutch, Gujarat, India	Genome Initiative	Soil	23.8109	70.9831	3300002080
HTS metagenome	Draft	Arctic peat soil microbial communities from the Barrow Environmental Observatory site, Barrow, Alaska, USA	DOE Joint Genome Institute	Soil	71.2999	-156.61	3300001427
HTS metagenome	Draft	Freshwater microbial communities from Trout Bog Lake, WI and Lake Mendota, WI	DOE Joint Genome Institute	Freshwater	46.04	-89.69	3300000590
HTS metagenome	Draft	Forest soil microbial communities from Harvard Forest Long Term Ecological Research (LTER) site in Petersham, MA, for long-term soil warming studies	DOE Joint Genome Institute	Soil	42.4711	-72.1726	3300001613
HTS metagenome	Draft	Soil microbial communities from permafrost in Bonanza Creek, Alaska	DOE Joint Genome Institute	Soil	64.4887	-157.745	3300000420
HTS metagenome	Draft	Marine microbial communities from Global Ocean Sampling (GOS)	J. Craig Venter Institute	Seawater	-0.301111	-91.6517	3300001974
HTS metagenome	Draft	Hypersaline mat microbial communities from extreme environments in Yellowstone National Park, Wyoming, Hot Lake, Washington, and Elkhorn Slough, California, USA and Guerrero Negro, Mexico	DOE Joint Genome Institute	Thermal spring	44.7231	-110.71	3300000348
HTS metagenome	Draft	Arctic peat soil microbial communities from the Barrow Environmental Observatory site, Barrow, Alaska, USA - Graham LP Incubations RNA 1	DOE Joint Genome Institute	Soil	71.3223	-158.066	3300002860
HTS metagenome	Draft	Soil microbial communities from 10 grassland sites in CA, CO, KS, KY, MN, MO, NM, SC, TX, that have been nitrogen fertilized	DOE Joint Genome Institute	Soil	39.0709	-96.5828	3300001042
HTS metagenome	Draft	Marine planktonic communities from Hawaii Ocean Times Series Station (HOT/ALOHA)	DOE Joint Genome Institute	Seawater	22.888	-158.027	3300003147
HTS metagenome	Permanent Draft	Marine microbial communities from the Southern Atlantic Ocean affecting the dissolved organic carbon pool	DOE Joint Genome Institute	Seawater	-37.9983	-44.9998	3300002956
HTS metagenome	Draft	Pelagic marine microbial communities from the LTER site Helgoland, North Sea, for post-phytoplankton bloom and carbon turnover studies	DOE Joint Genome Institute	Seawater	54.1842	7.9	3300001344
HTS metagenome	Draft	Freshwater microbial communities from Trout Bog Lake, WI and Lake Mendota, WI	DOE Joint Genome Institute	Freshwater	43.0983	-89.4053	3300002404
HTS metagenome	Permanent Draft	Grasslands soil microbial communities from the Angelo Coastal Reserve, California, USA	DOE Joint Genome Institute	Soil	39.7383	-123.63	3300002916
HTS metagenome	Draft	Marine microbial communities from expanding oxygen minimum zones in the northeastern subarctic Pacific Ocean	DOE Joint Genome Institute	Seawater	48.6	-123.5	3300002604
HTS metagenome	Draft	Soil microbial communities from 10 grassland sites in CA, CO, KS, KY, MN, MO, NM, SC, TX, that have been nitrogen fertilized	DOE Joint Genome Institute	Soil	39.05	-99.1	3300001654
HTS metagenome	Draft	Deep ocean microbial communities from the Global Malaspina Expedition	DOE Joint Genome Institute	Seawater	-29.65	92.99	3300001129
HTS metagenome	Draft	Hypersaline microbial communities from Antarctic Deep Lake	DOE Joint Genome Institute	Non-Seawater saline and alkaline lake	-68.54	78.18	2140918027
HTS metagenome	Draft	Soil microbial communities from 10 grassland sites in CA, CO, KS, KY, MN, MO, NM, SC, TX, that have been nitrogen fertilized	DOE Joint Genome Institute	Soil	44.2052	-122.128	3300001069
HTS metagenome	Draft	Switchgrass rhizosphere microbial communities from Michigan, USA	DOE Joint Genome Institute	Soil	42.7948	-84.3938	2162886013
HTS metagenome	Draft	Lotic microbial communities from Mississippi River at two locations in the state of Minnesota	Univ of Minnesota	Freshwater	44.7458	-92.8501	3300000269
HTS metagenome	Draft	Freshwater microbial communities from Trout Bog Lake, WI and Lake Mendota, WI	DOE Joint Genome Institute	Freshwater	46.04	-89.69	3300000820
HTS metagenome	Draft	Hot spring microbial communities from Yellowstone National Park, Wyoming, USA	DOE Joint Genome Institute	Thermal spring	44.7335	-110.7	2022920007
HTS metagenome	Draft	Acid Mine Drainage (AMD) microbial community from Carnoules, Gard (France)	Genoscope	Freshwater	43.3	6.19	3300003085
HTS metagenome	Draft	Freshwater microbial communities from Trout Bog Lake, WI and Lake Mendota, WI	DOE Joint Genome Institute	Freshwater	46.0412	-89.6864	2199352001
HTS metagenome	Draft	Forest soil microbial communities from Douglas fir zone in British Columbia and Gulf Coastal Plain in Texas, USA	DOE Joint Genome Institute	Soil	38.88	-120.64	3300000370
HTS metagenome	Draft	Forest soil microbial communities from Douglas fir zone in British Columbia and Gulf Coastal Plain in Texas, USA	DOE Joint Genome Institute	Soil	31.11	-95.15	3300001163
HTS metagenome	Draft	Deep ocean microbial communities from the Global Malaspina Expedition	DOE Joint Genome Institute	Seawater	-33.55	39.89	3300001058
HTS metagenome	Draft	Freshwater sediment microbial communities from Lake Washington, Seattle, USA, for methane and nitrogen cycles	DOE Joint Genome Institute	Freshwater	47052	-122.268	2088090005
HTS metagenome	Draft	Marine microbial communities from expanding oxygen minimum zones in the northeastern subarctic Pacific Ocean	DOE Joint Genome Institute	Seawater	48.6	-123.5	3300000148
HTS metagenome	Finished	Switchgrass, Maize and Miscanthus rhizosphere microbial communities from University of Illinois Energy Farm, Urbana, IL	Univ of Illinois at Urbana-Champaign	Soil	40.11	-88.2	2044078005
HTS metagenome	Draft	Marine microbial communities from expanding oxygen minimum zones in the northeastern subarctic Pacific Ocean	DOE Joint Genome Institute	Seawater	48.5663	-123.519	3300000204
HTS metagenome	Draft	Tropical forest soil microbial communities from Luquillo Experimental Forest, Puerto Rico	DOE Joint Genome Institute	Soil	18	-65	3300000720
HTS metagenome	Draft	Freshwater microbial communities from Trout Bog Lake, WI and Lake Mendota, WI	DOE Joint Genome Institute	Freshwater	46.04	-89.69	3300000834
HTS metagenome	Draft	Freshwater microbial communities from Trout Bog Lake, WI and Lake Mendota, WI	DOE Joint Genome Institute	Freshwater	46.0412	-89.6864	3300000176
HTS metagenome	Draft	Freshwater microbial communities from Trout Bog Lake, WI and Lake Mendota, WI	DOE Joint Genome Institute	Freshwater	46.04	-89.69	3300000634
HTS metagenome	Permanent Draft	Freshwater sediment microbial communities from Lake Washington, Seattle, USA, for methane and nitrogen cycles	DOE Joint Genome Institute	Freshwater	47.07	-122.279	3300003325
HTS metagenome	Draft	Freshwater microbial communities from Trout Bog Lake, WI and Lake Mendota, WI	DOE Joint Genome Institute	Freshwater	46.04	-89.69	3300000587
HTS metagenome	Draft	Soil microbial communities from Great Prairies (Kansas, Wisconsin and Iowa)	DOE Joint Genome Institute	Soil	41.8272	-93.0086	3300000033
HTS metagenome	Draft	Forest soil microbial communities from Amazon Forest, Brazil	DOE Joint Genome Institute	Soil	-10.1717	-62.7875	3300000655
HTS metagenome	Draft	Hypersaline mat microbial communities from Guerrero Negro, Baja California Sur, Mexico	DOE Joint Genome Institute	Non-Seawater saline and alkaline lake	27.6891	-113.92	2004247002
HTS metagenome	Draft	Freshwater microbial communities from Trout Bog Lake, WI and Lake Mendota, WI	DOE Joint Genome Institute	Freshwater	43.0983	-89.4053	3300002386
HTS metagenome	Draft	Marine microbial communities from expanding oxygen minimum zones in the northeastern subarctic Pacific Ocean	DOE Joint Genome Institute	Seawater	49.2833	-134.667	3300000196
HTS metagenome	Draft	Soil microbial communities from Great Prairies (Kansas, Wisconsin and Iowa)	DOE Joint Genome Institute	Soil	43.3033	-89.3325	3300001139
HTS metagenome	Draft	Freshwater microbial communities from Lake Kinneret	Macrogen	Freshwater	32.7872	35.6176	2010483001
HTS metagenome	Permanent Draft	Grasslands soil microbial communities from the Angelo Coastal Reserve, California, USA	DOE Joint Genome Institute	Soil	39.7392	-123.631	3300002886
HTS metagenome	Draft	Marine sediment microbial communities from White Oak River estuary, North Carolina	DOE Joint Genome Institute	Seawater	34.6402	-77.1094	3300002052
HTS metagenome	Draft	Deep ocean microbial communities from the Global Malaspina Expedition	DOE Joint Genome Institute	Seawater	15.9164	-124.521	3300001733
HTS metagenome	Draft	Wetland microbial communities from Twitchell Island in the Sacramento Delta	DOE Joint Genome Institute	Seawater	38.1068	-121.646	3400000013
HTS metagenome	Draft	Hot spring microbial communities from Bison Spring, Yellowstone National Park, USA, analyzing thermal gradients	DOE Joint Genome Institute	Thermal spring	44.6	-110.9	2009439003
HTS metagenome	Draft	Freshwater microbial communities from Trout Bog Lake, WI and Lake Mendota, WI	DOE Joint Genome Institute	Freshwater	43.0983	-89.4053	3300002353
HTS metagenome	Draft	Forest soil microbial communities from Douglas fir zone in British Columbia and Gulf Coastal Plain in Texas, USA	DOE Joint Genome Institute	Soil	46.42	-83.37	3300001142
HTS metagenome	Draft	Marine planktonic communities from Hawaii Ocean Times Series Station (HOT/ALOHA)	DOE Joint Genome Institute	Seawater	22.45	-158	2014642004
HTS metagenome	Draft	Freshwater microbial communities from Trout Bog Lake, WI and Lake Mendota, WI	DOE Joint Genome Institute	Freshwater	43.0983	-89.4053	3300000782
HTS metagenome	Draft	Arctic peat soil microbial communities from the Barrow Environmental Observatory site, Barrow, Alaska, USA	DOE Joint Genome Institute	Soil	71.2999	-156.61	3300001403
HTS metagenome	Draft	Marine microbial communities from Delaware Coast	DOE Joint Genome Institute	Seawater	38.8489	-75.1076	3300000321
HTS metagenome	Draft	Soil microbial communities from Rifle, Colorado, USA	DOE Joint Genome Institute	Freshwater	39.53	-107.78	3300002097
HTS metagenome	Draft	Arctic peat soil microbial communities from the Barrow Environmental Observatory site, Barrow, Alaska, USA	DOE Joint Genome Institute	Soil	71.2999	-156.61	3300001414
HTS metagenome	Draft	Wetland microbial communities from Twitchell Island in the Sacramento Delta	DOE Joint Genome Institute	Seawater	38.1071	-121.648	3300000555
HTS metagenome	Draft	Marine archaeal communities from Monterey Bay, CA, that are ammonia-oxidizing	DOE Joint Genome Institute	Seawater	36.25	-122.21	3300002533
HTS metagenome	Draft	Forest soil microbial communities from Harvard Forest Long Term Ecological Research (LTER) site in Petersham, MA, for long-term soil warming studies	DOE Joint Genome Institute	Soil	42.533	-72.2095	3300001619
HTS metagenome	Draft	Deep ocean microbial communities from the Global Malaspina Expedition	DOE Joint Genome Institute	Seawater	40.8319	2.44806	3300001004
HTS metagenome	Draft	Tropical forest soil microbial communities from Luquillo Experimental Forest, Puerto Rico	DOE Joint Genome Institute	Soil	18	-65	3300000676
HTS metagenome	Draft	Hydrocarbon resource environments microbial communities from Canada and USA	McGill Univ	Asphalt lakes	10.2393	-61.605	2228664012
HTS metagenome	Draft	Marine microbial communities from Global Ocean Sampling (GOS)	J. Craig Venter Institute	Seawater	41.4858	-71.3511	3300001952
HTS metagenome	Draft	Hot spring microbial communities from Yellowstone National Park, Wyoming, USA	DOE Joint Genome Institute	Thermal spring	44.7243	-110.706	2014031003
HTS metagenome	Draft	Freshwater microbial communities from Trout Bog Lake, WI and Lake Mendota, WI	DOE Joint Genome Institute	Freshwater	43.0983	-89.4053	3300002374
HTS metagenome	Draft	Black smokers hydrothermal plume microbial communities from Kilo Moana, Pacific Ocean	Univ of Michigan	Seawater	-20.0541	-176.134	3300001680
HTS metagenome	Draft	Deep ocean microbial communities from the Global Malaspina Expedition	DOE Joint Genome Institute	Seawater	-28.4105	179.145	3300001797
HTS metagenome	Draft	Lentic microbial communities from Lake Waban, Wellesley MA, that are anoxygenic and photosynthetic	Marine Biological Laboratory	Freshwater	42.2876	-71.3012	3300000497
HTS metagenome	Draft	Marine viral communities from Ross Sea, Antarctica	NIWA, New Zealand	Seawater	-75	-175	3300003057
HTS metagenome	Draft	Arctic peat soil microbial communities from the Barrow Environmental Observatory site, Barrow, Alaska, USA	DOE Joint Genome Institute	Soil	71.2838	-156.599	3300001870
HTS metagenome	Draft	Marine microbial communities from expanding oxygen minimum zones in the northeastern subarctic Pacific Ocean	DOE Joint Genome Institute	Seawater	48.6	-123.5	3300000154
HTS metagenome	Draft	Forest soil microbial communities from Douglas fir zone in British Columbia and Gulf Coastal Plain in Texas, USA	DOE Joint Genome Institute	Soil	38.88	-120.64	3300000902
HTS metagenome	Draft	Forest soil microbial communities from Douglas fir zone in British Columbia and Gulf Coastal Plain in Texas, USA	DOE Joint Genome Institute	Soil	49.08	-89.38	3300001170
HTS metagenome	Draft	Marine microbial communities from expanding oxygen minimum zones in the northeastern subarctic Pacific Ocean	DOE Joint Genome Institute	Seawater	48.7299	-123.57	3300002682
HTS metagenome	Draft	Forest soil microbial communities from Douglas fir zone in British Columbia and Gulf Coastal Plain in Texas, USA	DOE Joint Genome Institute	Soil	38.88	-120.64	3300000907
HTS metagenome	Draft	Soil microbial communities from Rifle, Colorado, USA	DOE Joint Genome Institute	Soil	39.53	-107.78	3300001133
HTS metagenome	Draft	Pelagic marine microbial communities from the LTER site Helgoland, North Sea, for post-phytoplankton bloom and carbon turnover studies	DOE Joint Genome Institute	Seawater	54.1842	7.9	3300001352
HTS metagenome	Draft	Soil microbial communities from Arlington Agricultural Research Station in Wisconsin and Kellogg Biological Station in Michigan, replicating the bioenergy cropping systems trials (BCSTs)	DOE Joint Genome Institute	Soil	43.2958	-89.3799	3300002113
HTS metagenome	Draft	Hot spring microbial communities from Five GeoThermal spring in Yellowstone National Park	J. Craig Venter Institute	Thermal spring	44.9694	-110.71	3300003076
HTS metagenome	Draft	Hydrocarbon resource environments microbial communities from Canada and USA	McGill Univ	Oil reservoir	56.04	-118.13	3300001195
HTS metagenome	Draft	Marine microbial communities from Delaware Coast	DOE Joint Genome Institute	Seawater	38.8489	-75.1076	3300000117
HTS metagenome	Draft	Hot spring microbial communities from Yellowstone National Park, Wyoming, USA	DOE Joint Genome Institute	Thermal spring	44.7319	-110.711	2022920010
HTS metagenome	Draft	Forest soil microbial communities from Douglas fir zone in British Columbia and Gulf Coastal Plain in Texas, USA	DOE Joint Genome Institute	Soil	49.08	-89.38	3300001180
HTS metagenome	Draft	Air microbial communities from Singapore	DOE Joint Genome Institute	Outdoor Air	1.28848	103.847	2003000006
HTS metagenome	Draft	Marine sediment microbial communities from White Oak River estuary, North Carolina	DOE Joint Genome Institute	Seawater	34.6402	-77.1094	3300001751
HTS metagenome	Draft	Hypersaline microbial communities from Antarctic Deep Lake	DOE Joint Genome Institute	Non-Seawater saline and alkaline lake	-68.54	78.18	2081372007
HTS metagenome	Draft	AP Microbial Forest Soil metaT BW_H30_O1375813750858	DOE Joint Genome Institute	Soil	42.4711	-72.1726	3300002673
HTS metagenome	Draft	Freshwater microbial communities from Trout Bog Lake, WI and Lake Mendota, WI	DOE Joint Genome Institute	Freshwater	43.0983	-89.4053	3300000797
HTS metagenome	Draft	Freshwater microbial communities from Lake Sakinaw,Canada	DOE Joint Genome Institute	Freshwater	49.6753	-124.034	2263328000
HTS metagenome	Draft	Forest soil microbial communities from Amazon Forest, Brazil	DOE Joint Genome Institute	Soil	-10.1717	-62.7875	3300000580
HTS metagenome	Draft	Groundwater microbial communities from subsurface biofilms in sulfidic aquifier in Frasassi Gorge, Italy	DOE Joint Genome Institute	Freshwater	43.3833	12.95	3300000231
HTS metagenome	Draft	Marine microbial communities from the Santa Barbara Channel oil seeps	DOE Joint Genome Institute	Seawater	34.3919	-119.846	3300001685
HTS metagenome	Draft	Marine microbial communities from expanding oxygen minimum zones in the northeastern subarctic Pacific Ocean	DOE Joint Genome Institute	Seawater	49.2833	-134.667	3300000186
HTS metagenome	Draft	Groundwater microbial communities from coal-tar-waste-contaminated well in S. Glens Falls, New York, USA	DOE Joint Genome Institute	Freshwater	43.2922	-73.6044	3300001295
HTS metagenome	Draft	Marine microbial communities from expanding oxygen minimum zones in the northeastern subarctic Pacific Ocean	DOE Joint Genome Institute	Seawater	48.35	-123.3	3300000198
HTS metagenome	Draft	Freshwater microbial communities from Trout Bog Lake, WI and Lake Mendota, WI	DOE Joint Genome Institute	Freshwater	43.0983	-89.4053	3300002302
HTS metagenome	Draft	Marine viral communities from the Subarctic Pacific Ocean	DOE Joint Genome Institute	Seawater	50.0005	-144.996	3300001718
HTS metagenome	Draft	Marine microbial communities from expanding oxygen minimum zones in the northeastern subarctic Pacific Ocean	DOE Joint Genome Institute	Seawater	48.6	-123.5	3300000174
HTS metagenome	Draft	Freshwater microbial communities from Trout Bog Lake, WI and Lake Mendota, WI	DOE Joint Genome Institute	Freshwater	43.0983	-89.4053	3300002272
HTS metagenome	Draft	Marine microbial communities from expanding oxygen minimum zones in the northeastern subarctic Pacific Ocean	DOE Joint Genome Institute	Seawater	48.35	-123.3	3300000256
HTS metagenome	Draft	Soil microbial communities from permafrost in Bonanza Creek, Alaska	DOE Joint Genome Institute	Soil	64.4887	-157.745	3300000414
HTS metagenome	Draft	Deep ocean microbial communities from the Global Malaspina Expedition	DOE Joint Genome Institute	Seawater	9.22	-163.53	3300001115
HTS metagenome	Draft	Lotic microbial communities from Mississippi River at two locations in the state of Minnesota	Univ of Minnesota	Freshwater	47.3496	-95.1828	3300000206
HTS metagenome	Draft	Forest soil microbial communities from Harvard Forest Long Term Ecological Research (LTER) site in Petersham, MA, for long-term soil warming studies	DOE Joint Genome Institute	Soil	42.5504	-72.1802	3300001623
HTS metagenome	Draft	AP Peat Soil Metatranscriptome 201384369730151	DOE Joint Genome Institute	Soil	50.13	11.88	3300002869
HTS metagenome	Draft	Freshwater microbial communities from Trout Bog Lake, WI and Lake Mendota, WI	DOE Joint Genome Institute	Freshwater	43.0983	-89.4053	3300002398
HTS metagenome	Draft	Hypersaline mat microbial communities from extreme environments in Yellowstone National Park, Wyoming, Hot Lake, Washington, and Elkhorn Slough, California, USA and Guerrero Negro, Mexico	DOE Joint Genome Institute	Freshwater	48.9735	-119.476	3300000911
HTS metagenome	Draft	Tropical forest soil microbial communities from Luquillo Experimental Forest, Puerto Rico	DOE Joint Genome Institute	Soil	18	-65	3300000694
HTS metagenome	Draft	Freshwater microbial communities from LaBonte Lake, Laramie, Wyoming, USA	DOE Joint Genome Institute	Freshwater	41.32	-105.59	2166559022
HTS metagenome	Permanent Draft	Hydrothermal vent microbial communities from Guaymas and Carmen Basins, Gulf of California	Univ of Michigan	Seawater	27.82	-111.4	2236347000
HTS metagenome	Draft	Freshwater microbial communities from LaBonte Lake, Laramie, Wyoming, USA	DOE Joint Genome Institute	Freshwater	41.32	-105.59	2189573023
HTS metagenome	Draft	Forest soil microbial communities from Douglas fir zone in British Columbia and Gulf Coastal Plain in Texas, USA	DOE Joint Genome Institute	Soil	38.88	-120.64	3300000442
HTS metagenome	Draft	Marine bacterioplankton communities from Palmer Station B, Arthur Harbor, Antarctica	DOE Joint Genome Institute	Seawater	-64.7667	-64.05	2077657013
HTS metagenome	Draft	Tropical forest soil microbial communities from Luquillo Experimental Forest, Puerto Rico	DOE Joint Genome Institute	Soil	18	-65	3300000682
HTS metagenome	Draft	Hot spring microbial communities from Yellowstone National Park, Wyoming, USA	DOE Joint Genome Institute	Thermal spring	44286	-110.879	2022920006
HTS metagenome	Draft	Marine microbial communities from oxygen minimum zone in the mesopelagic equatorial Pacific	DOE Joint Genome Institute	Seawater	0	158	3300002176
HTS metagenome	Draft	Soil microbial communities from 10 grassland sites in CA, CO, KS, KY, MN, MO, NM, SC, TX, that have been nitrogen fertilized	DOE Joint Genome Institute	Soil	35.91	-79.06	3300001659
HTS metagenome	Draft	Wetland microbial communities from Twitchell Island in the Sacramento Delta	DOE Joint Genome Institute	Seawater	38.1073	-121.649	3300000090
HTS metagenome	Draft	Deep ocean microbial communities from the Global Malaspina Expedition	DOE Joint Genome Institute	Seawater	12	-108.06	3300001049
HTS metagenome	Draft	Forest soil microbial communities from Harvard Forest Long Term Ecological Research (LTER) site in Petersham, MA, for long-term soil warming studies	DOE Joint Genome Institute	Soil	42.533	-72.2095	3300001634
HTS metagenome	Draft	Soil microbial communities from 10 grassland sites in CA, CO, KS, KY, MN, MO, NM, SC, TX, that have been nitrogen fertilized	DOE Joint Genome Institute	Soil	39.0709	-96.5828	3300001053
HTS metagenome	Draft	Soil microbial communities from 10 grassland sites in CA, CO, KS, KY, MN, MO, NM, SC, TX, that have been nitrogen fertilized	DOE Joint Genome Institute	Soil	39.2355	-121.284	3300001467
HTS metagenome	Draft	Groundwater microbial communities from coal-tar-waste-contaminated well in S. Glens Falls, New York, USA	DOE Joint Genome Institute	Freshwater	43.2922	-73.6044	3300000574
HTS metagenome	Draft	Hot spring microbial communities from Obsidian Hot Springs, Yellowstone National Park, USA	DOE Joint Genome Institute	Thermal spring	44.6101	-110.439	2010170004
HTS metagenome	Draft	Freshwater microbial communities from Trout Bog Lake, WI and Lake Mendota, WI	DOE Joint Genome Institute	Freshwater	46.04	-89.69	3300000769
HTS metagenome	Draft	Marine microbial communities from Global Ocean Sampling (GOS)	J. Craig Venter Institute	Seawater	-15.1436	-147.44	3300001956
HTS metagenome	Draft	Forest soil microbial communities from Harvard Forest Long Term Ecological Research (LTER) site in Petersham, MA, for long-term soil warming studies	DOE Joint Genome Institute	Soil	42.533	-72.2095	3300001632
HTS metagenome	Draft	Hot spring microbial communities from Yellowstone National Park that are extremely thermophilic	DOE Joint Genome Institute	Thermal spring	44.6102	-110.439	3300002085
HTS metagenome	Draft	Freshwater microbial communities from Trout Bog Lake, WI and Lake Mendota, WI	DOE Joint Genome Institute	Freshwater	46.04	-89.69	3300000607
HTS metagenome	Permanent Draft	Marine microbial communities from the Southern Atlantic Ocean affecting the dissolved organic carbon pool	DOE Joint Genome Institute	Seawater	-37.9951	-44.9972	3300002955
HTS metagenome	Draft	Groundwater microbial communities from coal-tar-waste-contaminated well in S. Glens Falls, New York, USA	DOE Joint Genome Institute	Freshwater	43.2922	-73.6044	3300001289
HTS metagenome	Draft	Wetland microbial communities from Twitchell Island in the Sacramento Delta	DOE Joint Genome Institute	Seawater	38.1068	-121.646	3400000007
HTS metagenome	Draft	Soil microbial communities from permafrost in Bonanza Creek, Alaska	DOE Joint Genome Institute	Soil	64.4887	-157.745	3300000335
HTS metagenome	Draft	AP Microbial Forest Soil metaT BW_H4_M1375813751096	DOE Joint Genome Institute	Soil	42.4711	-72.1726	3300002680
HTS metagenome	Draft	Groundwater microbial communities from coal-tar-waste-contaminated well in S. Glens Falls, New York, USA	DOE Joint Genome Institute	Freshwater	43.2922	-73.6044	3300001286
HTS metagenome	Draft	Marine microbial communities from chronically polluted sediments in four geographic locations	DOE Joint Genome Institute	Seawater	-54.8109	-68.2955	3300000131
HTS metagenome	Draft	Deep ocean microbial communities from the Global Malaspina Expedition	DOE Joint Genome Institute	Seawater	-30.33	103.31	3300000981
HTS metagenome	Draft	Forest soil microbial communities from Harvard Forest Long Term Ecological Research (LTER) site in Petersham, MA, for long-term soil warming studies	DOE Joint Genome Institute	Soil	42.533	-72.1726	3300001607
HTS metagenome	Draft	Soil microbial communities from 10 grassland sites in CA, CO, KS, KY, MN, MO, NM, SC, TX, that have been nitrogen fertilized	DOE Joint Genome Institute	Soil	39.2355	-121.284	3300001464
HTS metagenome	Draft	Freshwater microbial communities from Trout Bog Lake, WI and Lake Mendota, WI	DOE Joint Genome Institute	Freshwater	46.04	-89.69	3300000755
HTS metagenome	Draft	Soil microbial communities from Great Prairies (Kansas, Wisconsin and Iowa)	DOE Joint Genome Institute	Soil	41.7711	-92.9617	2228664022
HTS metagenome	Draft	Soil microbial communities from 10 grassland sites in CA, CO, KS, KY, MN, MO, NM, SC, TX, that have been nitrogen fertilized	DOE Joint Genome Institute	Soil	44.2052	-122.128	3300001039
HTS metagenome	Draft	Arctic peat soil microbial communities from the Barrow Environmental Observatory site, Barrow, Alaska, USA	DOE Joint Genome Institute	Soil	71.2999	-156.61	3300001409
HTS metagenome	Draft	Hot spring microbial communities from Yellowstone National Park, Wyoming, USA	DOE Joint Genome Institute	Thermal spring	44.7335	-110.33	2013843003
HTS metagenome	Draft	Marine viral communities from the Subarctic Pacific Ocean	DOE Joint Genome Institute	Seawater	50.0003	-145	3300001853
HTS metagenome	Draft	Freshwater microbial communities from Trout Bog Lake, WI and Lake Mendota, WI	DOE Joint Genome Institute	Freshwater	46.04	-89.69	3300000635
HTS metagenome	Draft	Soil microbial communities from permafrost in Bonanza Creek, Alaska	DOE Joint Genome Institute	Soil	64.4887	-157.745	2124908029
HTS metagenome	Draft	Forest soil microbial communities from Douglas fir zone in British Columbia and Gulf Coastal Plain in Texas, USA	DOE Joint Genome Institute	Soil	31.11	-95.15	3300001165
HTS metagenome	Draft	Freshwater microbial communities from Trout Bog Lake, WI and Lake Mendota, WI	DOE Joint Genome Institute	Freshwater	46.04	-89.69	3300000760
HTS metagenome	Draft	Forest soil microbial communities from Harvard Forest Long Term Ecological Research (LTER) site in Petersham, MA, for long-term soil warming studies	DOE Joint Genome Institute	Soil	42.4711	-72.1726	3300001628
HTS metagenome	Draft	Marine microbial communities from expanding oxygen minimum zones in the northeastern subarctic Pacific Ocean	DOE Joint Genome Institute	Seawater	50	-145	3300000159
HTS metagenome	Draft	Hot spring microbial communities from Yellowstone National Park, Wyoming, USA	DOE Joint Genome Institute	Thermal spring	44.7335	-110.7	2013954001
HTS metagenome	Draft	Hypersaline water microbial communities from Lake Tyrrell, Victoria, Australia	J. Craig Venter Institute	Non-Seawater saline and alkaline lake	-35.31	142.78	2025206003
HTS metagenome	Draft	Marine microbial communities from six Antarctic regions	Technion-Israel Institute of Technology	Seawater	-64.7667	-64.05	2012990003
HTS metagenome	Draft	Marine microbial communities from expanding oxygen minimum zones in the northeastern subarctic Pacific Ocean	DOE Joint Genome Institute	Seawater	48.65	-126.667	3300000144
HTS metagenome	Draft	Marine microbial communities from anoxic basin of Saanich Inlet in Vancouver, Canada	DOE Joint Genome Institute	Seawater	48.6167	-123.5	2006543006
HTS metagenome	Draft	Freshwater microbial communities from Lake Kinneret	Macrogen	Freshwater	32.7872	35.6176	2010483007
HTS metagenome	Draft	AP Microbial Forest Soil metaT BW_C30_O1375813750100	DOE Joint Genome Institute	Soil	42.4711	-72.1726	3300002648
HTS metagenome	Draft	Soil microbial communities from Great Prairies (Kansas, Wisconsin and Iowa)	DOE Joint Genome Institute	Soil	39.2117	-96.5948	3300000551
HTS metagenome	Draft	Forest soil microbial communities from Harvard Forest Long Term Ecological Research (LTER) site in Petersham, MA, for long-term soil warming studies	DOE Joint Bioenergy Institute	Soil	42.533	-72.1802	3300001641
HTS metagenome	Draft	Freshwater microbial communities from Trout Bog Lake, WI and Lake Mendota, WI	DOE Joint Genome Institute	Freshwater	46.04	-89.69	3300000611
HTS metagenome	Draft	Marine sediment microbial communities from the Hellenic Volcanic Arc	DOE Joint Genome Institute	Seawater	36.5	25.45	3300000002
HTS metagenome	Draft	Freshwater microbial communities from Trout Bog Lake, WI and Lake Mendota, WI	DOE Joint Genome Institute	Freshwater	43.0983	-89.4053	3300002305
HTS metagenome	Draft	Marine viral communities from the Subarctic Pacific Ocean	DOE Joint Genome Institute	Seawater	49.9996	-145	3300001716
HTS metagenome	Draft	Forest soil microbial communities from Douglas fir zone in British Columbia and Gulf Coastal Plain in Texas, USA	DOE Joint Genome Institute	Soil	46.42	-83.37	3300001144
HTS metagenome	Draft	Deep ocean microbial communities from the Global Malaspina Expedition	DOE Joint Genome Institute	Seawater	-38.64	150.41	3300001010
HTS metagenome	Draft	Tropical forest soil microbial communities from Luquillo Experimental Forest, Puerto Rico	DOE Joint Genome Institute	Soil	18	-65	3300000722
HTS metagenome	Permanent Draft	Marine microbial communities from the Southern Atlantic Ocean affecting the dissolved organic carbon pool	DOE Joint Genome Institute	Seawater	-37.9728	-44.9905	3300002965
HTS metagenome	Draft	Marine microbial communities from expanding oxygen minimum zones in the northeastern subarctic Pacific Ocean	DOE Joint Genome Institute	Seawater	48.97	-130.667	3300000161
HTS metagenome	Permanent Draft	Grasslands soil microbial communities from the Angelo Coastal Reserve, California, USA	DOE Joint Genome Institute	Soil	39.7383	-123.63	3300002912
HTS metagenome	Draft	Freshwater microbial communities from LaBonte Lake, Laramie, Wyoming, USA	DOE Joint Genome Institute	Freshwater	41.32	-105.59	2149837011
HTS metagenome	Draft	Marine microbial communities from expanding oxygen minimum zones in the northeastern subarctic Pacific Ocean	DOE Joint Genome Institute	Seawater	48.5663	-123.519	3300000239
HTS metagenome	Draft	Freshwater microbial communities from Trout Bog Lake, WI and Lake Mendota, WI	DOE Joint Genome Institute	Freshwater	46.04	-89.69	3300000741
HTS metagenome	Draft	Black smokers hydrothermal plume microbial communities from Tui Malila, Lau Basin, Pacific Ocean	Univ of Michigan	Seawater	-21.99	-176.569	3300001676
HTS metagenome	Draft	Freshwater microbial communities from Trout Bog Lake, WI and Lake Mendota, WI	DOE Joint Genome Institute	Freshwater	46.04	-89.69	3300000735
HTS metagenome	Draft	Marine and estuarine microbial communities from Columbia River Coastal Margin	J. Craig Venter Institute	Seawater	46.25	-123.99	2236876005
HTS metagenome	Draft	Marine microbial communities from expanding oxygen minimum zones in the northeastern subarctic Pacific Ocean	DOE Joint Genome Institute	Seawater	48.6	-123.5	3300000226
HTS metagenome	Draft	Freshwater microbial communities from Trout Bog Lake, WI and Lake Mendota, WI	DOE Joint Genome Institute	Freshwater	46.04	-89.69	3300000823
HTS metagenome	Finished	Porifera Rhopaloeides odorabile microbial communities from Palm Island, Great Barrier Reef	J. Craig Venter Institute	Seawater	-18.68	146.58	3300000389
HTS metagenome	Draft	Marine microbial communities from chronically polluted sediments in four geographic locations	DOE Joint Genome Institute	Seawater	-54.8109	-68.2955	3300000242
HTS metagenome	Draft	Forest soil microbial communities from Douglas fir zone in British Columbia and Gulf Coastal Plain in Texas, USA	DOE Joint Genome Institute	Soil	31.11	-95.15	3300001204
HTS metagenome	Draft	Grasslands soil microbial communities from the Angelo Coastal Reserve, California, USA	DOE Joint Genome Institute	Soil	39.7182	-123.653	3300002557
HTS metagenome	Draft	Forest soil microbial communities from Harvard Forest Long Term Ecological Research (LTER) site in Petersham, MA, for long-term soil warming studies	DOE Joint Genome Institute	Soil	42.5504	-72.1802	3300001650
HTS metagenome	Draft	Marine microbial communities from Global Ocean Sampling (GOS)	J. Craig Venter Institute	Seawater	-8415	-124.24	3300001927
HTS metagenome	Draft	Soil microbial communities from FACE and OTC sites in USA	DOE Joint Genome Institute	Soil	36.7667	-115.95	2035918005
HTS metagenome	Draft	Soil microbial communities from 10 grassland sites in CA, CO, KS, KY, MN, MO, NM, SC, TX, that have been nitrogen fertilized	DOE Joint Genome Institute	Soil	35.91	-79.06	3300001029
HTS metagenome	Draft	Hot Spring microbial communities from Great Boiling Spring, Nevada	DOE Joint Genome Institute	Thermal spring	40.6583	-119.378	2058419004
HTS metagenome	Draft	Freshwater microbial communities from Trout Bog Lake, WI and Lake Mendota, WI	DOE Joint Genome Institute	Freshwater	43.0983	-89.4053	3300002298
HTS metagenome	Finished	Freshwater sediment microbial communities from Taif River, Saudi Arabia, that are influenced by wastewater discharge	454 Sequencing (Roche)	Freshwater	21.3488	40.4871	3300002581
HTS metagenome	Draft	Deep ocean microbial communities from the Global Malaspina Expedition	DOE Joint Genome Institute	Seawater	-32.81	12.77	3300001006
HTS metagenome	Draft	Marine microbial communities from Global Ocean Sampling (GOS)	J. Craig Venter Institute	Seawater	-7.1075	-116.119	3300001926
HTS metagenome	Draft	Forest soil microbial communities from Amazon Forest, Brazil	DOE Joint Genome Institute	Soil	-10.1717	-62.7875	3300000837
HTS metagenome	Draft	AP Microbial Forest Soil metaT BW_H4_O1375813750982	DOE Joint Genome Institute	Soil	42.4711	-72.1726	3300002668
HTS metagenome	Draft	Freshwater microbial communities from Trout Bog Lake, WI and Lake Mendota, WI	DOE Joint Genome Institute	Freshwater	46.04	-89.69	3300000776
HTS metagenome	Draft	Soil microbial communities from 10 grassland sites in CA, CO, KS, KY, MN, MO, NM, SC, TX, that have been nitrogen fertilized	DOE Joint Genome Institute	Soil	35.91	-79.06	3300000952
HTS metagenome	Draft	Soil microbial communities from 10 grassland sites in CA, CO, KS, KY, MN, MO, NM, SC, TX, that have been nitrogen fertilized	DOE Joint Genome Institute	Soil	39.0709	-96.5828	3300001056
HTS metagenome	Draft	Hypersaline mat microbial communities from Guerrero Negro, Baja California Sur, Mexico	DOE Joint Genome Institute	Non-Seawater saline and alkaline lake	27.6891	-113.92	2004247003
HTS metagenome	Draft	Freshwater microbial communities from LaBonte Lake, Laramie, Wyoming, USA	DOE Joint Genome Institute	Freshwater	41.32	-105.59	2149837010
HTS metagenome	Draft	Forest soil microbial communities from Harvard Forest Long Term Ecological Research (LTER) site in Petersham, MA, for long-term soil warming studies	DOE Joint Genome Institute	Soil	42.4711	-72.1726	3300001611
HTS metagenome	Draft	Soil microbial communities from 10 grassland sites in CA, CO, KS, KY, MN, MO, NM, SC, TX, that have been nitrogen fertilized	DOE Joint Genome Institute	Soil	39.05	-99.1	3300001040
HTS metagenome	Draft	Soil microbial communities from Great Prairies (Kansas, Wisconsin and Iowa)	DOE Joint Genome Institute	Soil	43.3036	-89.3328	3300000881
HTS metagenome	Draft	Tropical forest soil microbial communities from Luquillo Experimental Forest, Puerto Rico	DOE Joint Genome Institute	Soil	18	-65	3300000727
HTS metagenome	Draft	Forest soil microbial communities from Douglas fir zone in British Columbia and Gulf Coastal Plain in Texas, USA	DOE Joint Genome Institute	Soil	38.88	-120.64	3300000518
HTS metagenome	Draft	Marine microbial communities from Global Ocean Sampling (GOS)	J. Craig Venter Institute	Seawater	-1.21611	-90.4228	3300001967
HTS metagenome	Draft	Forest soil microbial communities from Douglas fir zone in British Columbia and Gulf Coastal Plain in Texas, USA	DOE Joint Genome Institute	Soil	31.11	-95.15	3300001155
HTS metagenome	Draft	Arctic peat soil microbial communities from the Barrow Environmental Observatory site, Barrow, Alaska, USA	DOE Joint Genome Institute	Soil	71.2999	-156.61	3300001412
HTS metagenome	Draft	Freshwater microbial communities from Trout Bog Lake, WI and Lake Mendota, WI	DOE Joint Genome Institute	Freshwater	46.04	-89.69	3300000645
HTS metagenome	Draft	Forest soil microbial communities from Douglas fir zone in British Columbia and Gulf Coastal Plain in Texas, USA	DOE Joint Genome Institute	Soil	49.08	-89.38	3300001086
HTS metagenome	Draft	Soil microbial communities from permafrost in Bonanza Creek, Alaska	DOE Joint Genome Institute	Soil	64.4887	-157.745	2124908038
HTS metagenome	Draft	Hypersaline mat microbial communities from Guerrero Negro, Baja California Sur, Mexico	DOE Joint Genome Institute	Non-Seawater saline and alkaline lake	27.6891	-113.92	2004247007
HTS metagenome	Draft	Pelagic marine microbial communities from the LTER site Helgoland, North Sea, for post-phytoplankton bloom and carbon turnover studies	DOE Joint Genome Institute	Seawater	54.1842	7.9	3300001355
HTS metagenome	Draft	Tropical forest soil microbial communities from Luquillo Experimental Forest, Puerto Rico	DOE Joint Genome Institute	Soil	18	-65	3300000715
HTS metagenome	Draft	Freshwater microbial communities from Trout Bog Lake, WI and Lake Mendota, WI	DOE Joint Genome Institute	Freshwater	43.0983	-89.4053	3300002381
HTS metagenome	Draft	Soil microbial communities from Rifle, Colorado, USA	DOE Joint Genome Institute	Freshwater	39.5348	-107.783	3300002095
HTS metagenome	Draft	Arabidopsis rhizosphere microbial communities from the University of North Carolina	DOE Joint Genome Institute	Soil	35.9	-79.05	3300000044
HTS metagenome	Draft	Hypersaline mat microbial communities from extreme environments in Yellowstone National Park, Wyoming, Hot Lake, Washington, and Elkhorn Slough, California, USA and Guerrero Negro, Mexico	DOE Joint Genome Institute	Thermal spring	44.7315	-110.711	3300000346
HTS metagenome	Draft	AP Peat Soil Metatranscriptome 411384369731828	DOE Joint Genome Institute	Soil	50.13	11.88	3300003296
HTS metagenome	Draft	Serpentinite rock and fluid microbial communities from Tablelands Ophiolite (Newfoundland), Coast Range Ophiolite (California) and Ligurian Springs (Italy)	DOE Joint Genome Institute	Deep subsurface	NA	NA	3300001814
HTS metagenome	Draft	Soil microbial communities from permafrost in Bonanza Creek, Alaska	DOE Joint Genome Institute	Soil	64.4887	-157.745	3300000402
HTS metagenome	Draft	Freshwater microbial communities from Trout Bog Lake, WI and Lake Mendota, WI	DOE Joint Genome Institute	Freshwater	46.0412	-89.6864	2199352000
HTS metagenome	Draft	Soil microbial communities from FACE and OTC sites in USA	DOE Joint Genome Institute	Soil	45.68	-89.63	2124908009
HTS metagenome	Draft	Hot spring microbial communities from Yellowstone National Park, US	DOE Joint Genome Institute	Thermal spring	44.7243	-110.706	2022920002
HTS metagenome	Draft	Marine microbial communities from expanding oxygen minimum zones in the northeastern subarctic Pacific Ocean	DOE Joint Genome Institute	Seawater	49.2833	-134.667	3300000219
HTS metagenome	Draft	Forest soil microbial communities from Douglas fir zone in British Columbia and Gulf Coastal Plain in Texas, USA	DOE Joint Genome Institute	Soil	38.88	-120.64	3300000908
HTS metagenome	Draft	Marine microbial communities from expanding oxygen minimum zones in the northeastern subarctic Pacific Ocean	DOE Joint Genome Institute	Seawater	49.2833	-134.667	3300000252
HTS metagenome	Draft	Soil microbial communities from 10 grassland sites in CA, CO, KS, KY, MN, MO, NM, SC, TX, that have been nitrogen fertilized	DOE Joint Genome Institute	Soil	40.8167	-104.767	3300001019
HTS metagenome	Draft	Soil microbial communities from 10 grassland sites in CA, CO, KS, KY, MN, MO, NM, SC, TX, that have been nitrogen fertilized	DOE Joint Genome Institute	Soil	40.8167	-104.767	3300001031
HTS metagenome	Draft	AP Microbial Forest Soil metaT SWN_H18_O1375813749860	DOE Joint Genome Institute	Soil	42.533	-72.1802	3300002654
HTS metagenome	Draft	Sediment microbial communities from Laguna de Carrizo, Spain	IMEDEA, Institute of Catalysis, CSIC, Spain	Freshwater	40.31	-3.66	3300003087
HTS metagenome	Draft	Arctic peat soil from Barrow, Alaska - Barrow Graham LP Incubations RNA 2	DOE Joint Genome Institute	Soil	71.2838	-156.599	3300002862
HTS metagenome	Draft	Marine microbial communities from Delaware Coast	DOE Joint Genome Institute	Seawater	38.8489	-75.1076	3300000115
HTS metagenome	Draft	Wetland microbial communities from Twitchell Island in the Sacramento Delta	DOE Joint Genome Institute	Seawater	38.1068	-121.646	3300000092
HTS metagenome	Draft	Freshwater microbial communities from Trout Bog Lake, WI and Lake Mendota, WI	DOE Joint Genome Institute	Freshwater	46.04	-89.69	3300000632
HTS metagenome	Draft	Freshwater microbial communities from Trout Bog Lake, WI and Lake Mendota, WI	DOE Joint Genome Institute	Freshwater	46.04	-89.69	3300000616
HTS metagenome	Draft	Freshwater microbial communities from Trout Bog Lake, WI and Lake Mendota, WI	DOE Joint Genome Institute	Freshwater	43.0983	-89.4053	3300002389
HTS metagenome	Draft	Freshwater microbial communities from Trout Bog Lake, WI and Lake Mendota, WI	DOE Joint Genome Institute	Freshwater	43.0983	-89.4053	3300002372
HTS metagenome	Draft	Marine sediment archaeal communities from Santa Barbara Basin, CA, that are anaerobic and methane-oxidizing	DOE Joint Genome Institute	Seawater	34.21	-119.5	2077657018
HTS metagenome	Draft	Anoxygenic and chlorotrophic microbial mat microbial communities from Yellowstone National Park, USA	DOE Joint Genome Institute	Thermal spring	44.53	-110.798	3300002491
HTS metagenome	Draft	Soil microbial communities from Arlington Agricultural Research Station in Wisconsin and Kellogg Biological Station in Michigan, replicating the bioenergy cropping systems trials (BCSTs)	DOE Joint Genome Institute	Soil	43.2958	-89.3799	3300001695
HTS metagenome	Draft	Marine microbial communities from expanding oxygen minimum zones in the northeastern subarctic Pacific Ocean	DOE Joint Genome Institute	Seawater	49.5667	-138.667	3300000258
HTS metagenome	Draft	Arctic peat soil microbial communities from the Barrow Environmental Observatory site, Barrow, Alaska, USA	DOE Joint Genome Institute	Soil	71.2999	-156.61	3300001396
HTS metagenome	Draft	Freshwater microbial communities from Trout Bog Lake, WI and Lake Mendota, WI	DOE Joint Genome Institute	Freshwater	43.0983	-89.4053	3300002361
HTS metagenome	Draft	Serpentinite rock and fluid microbial communities from Tablelands Ophiolite (Newfoundland), Coast Range Ophiolite (California) and Ligurian Springs (Italy)	DOE Joint Genome Institute	Deep subsurface	NA	NA	3300001792
HTS metagenome	Draft	Marine microbial communities from expanding oxygen minimum zones in the northeastern subarctic Pacific Ocean	DOE Joint Genome Institute	Seawater	48.6	-123.5	3300000193
HTS metagenome	Draft	Soil microbial communities from Rifle, Colorado, USA	DOE Joint Genome Institute	Freshwater	39.53	-107.78	3300002146
HTS metagenome	Draft	Deep ocean microbial communities from the Global Malaspina Expedition	DOE Joint Genome Institute	Seawater	7.33	-26	3300001125
HTS metagenome	Draft	AP Microbial Forest Soil metaT BW_H30_M1375813750918	DOE Joint Genome Institute	Soil	42.4711	-72.1726	3300002671
HTS metagenome	Draft	Marine archaeal communities from Monterey Bay, CA, that are ammonia-oxidizing	DOE Joint Genome Institute	Seawater	36.25	-122.21	3300002524
HTS metagenome	Draft	Freshwater microbial communities from Trout Bog Lake, WI and Lake Mendota, WI	DOE Joint Genome Institute	Freshwater	46.04	-89.69	3300000819
HTS metagenome	Draft	Polar desert microbial communities from Antarctic Dry Valleys	DOE Joint Genome Institute	Freshwater	-78.0836	164.284	3300002522
HTS metagenome	Draft	Hot spring microbial communities from Yellowstone National Park that are extremely thermophilic	DOE Joint Genome Institute	Thermal spring	44.6102	-110.439	3300002208
HTS metagenome	Draft	Freshwater microbial communities from Trout Bog Lake, WI and Lake Mendota, WI	DOE Joint Genome Institute	Freshwater	46.04	-89.69	3300000771
HTS metagenome	Draft	Arctic peat soil microbial communities from the Barrow Environmental Observatory site, Barrow, Alaska, USA	DOE Joint Genome Institute	Soil	71.2999	-156.61	3300001400
HTS metagenome	Draft	Tropical forest soil microbial communities from Luquillo Experimental Forest, Puerto Rico	DOE Joint Genome Institute	Soil	18	-65	3300000674
HTS metagenome	Draft	Freshwater microbial communities from Trout Bog Lake, WI and Lake Mendota, WI	DOE Joint Genome Institute	Freshwater	43.0983	-89.4053	3300002355
HTS metagenome	Draft	Wetland microbial communities from Twitchell Island in the Sacramento Delta	DOE Joint Genome Institute	Seawater	38.1068	-121.646	3300000317
HTS metagenome	Draft	Freshwater microbial communities from Trout Bog Lake, WI and Lake Mendota, WI	DOE Joint Genome Institute	Freshwater	46.04	-89.69	3300000585
HTS metagenome	Draft	Freshwater microbial communities from Trout Bog Lake, WI and Lake Mendota, WI	DOE Joint Genome Institute	Freshwater	43.0983	-89.4053	3300002382
HTS metagenome	Draft	Soil microbial communities from Arlington Agricultural Research Station in Wisconsin and Kellogg Biological Station in Michigan, replicating the bioenergy cropping systems trials (BCSTs)	DOE Joint Genome Institute	Soil	43.2958	-89.3799	3300002111
HTS metagenome	Draft	Tropical forest soil microbial communities from Luquillo Experimental Forest, Puerto Rico	DOE Joint Genome Institute	Soil	18	-65	3300000700
HTS metagenome	Draft	Hot spring microbial communities from Yellowstone National Park, Wyoming, USA	DOE Joint Genome Institute	Thermal spring	44.5603	-110.834	2007309001
HTS metagenome	Draft	Tropical forest soil microbial communities from Luquillo Experimental Forest, Puerto Rico	DOE Joint Genome Institute	Soil	18	-65	3300000660
HTS metagenome	Draft	Hot spring microbial communities from Yellowstone National Park, Wyoming, USA	DOE Joint Genome Institute	Thermal spring	44.9694	-110.71	2015391001
HTS metagenome	Draft	Forest soil microbial communities from Douglas fir zone in British Columbia and Gulf Coastal Plain in Texas, USA	DOE Joint Genome Institute	Soil	46.42	-83.37	3300001169
HTS metagenome	Draft	Marine microbial communities from Global Ocean Sampling (GOS)	J. Craig Venter Institute	Seawater	39.4178	-75.5042	3300001950
HTS metagenome	Draft	Hypersaline microbial communities from Antarctic Deep Lake	DOE Joint Genome Institute	Non-Seawater saline and alkaline lake	-68.54	78.18	2084038019
HTS metagenome	Draft	Serpentinite rock and fluid microbial communities from Tablelands Ophiolite (Newfoundland), Coast Range Ophiolite (California) and Ligurian Springs (Italy)	DOE Joint Genome Institute	Deep subsurface	NA	NA	3300001799
HTS metagenome	Draft	Mat microbial community in the pink berry consortia of the Sippewissett salt marsh	UC Davis	Seawater	41.5758	-70.6392	3300003139
HTS metagenome	Draft	Wetland microbial communities from Twitchell Island in the Sacramento Delta	DOE Joint Genome Institute	Seawater	38.1073	-121.649	3400000004
HTS metagenome	Draft	Deep ocean microbial communities from the Global Malaspina Expedition	DOE Joint Genome Institute	Seawater	9.2013	163.496	3300001732
HTS metagenome	Draft	Forest soil microbial communities from Douglas fir zone in British Columbia and Gulf Coastal Plain in Texas, USA	DOE Joint Genome Institute	Soil	38.88	-120.64	3300001120
HTS metagenome	Draft	Hot spring microbial communities from Yellowstone National Park, Wyoming, USA	DOE Joint Genome Institute	Thermal spring	44.7231	-110.704	2022920017
HTS metagenome	Draft	Environmental microbial communities from Fremont, CA and La Paraguera, Puerto Rico	DOE Joint Genome Institute	Seawater	37.5693	-122.103	3300000427
HTS metagenome	Draft	Marine microbial communities from Global Ocean Sampling (GOS)	J. Craig Venter Institute	Seawater	44.1372	-63.6444	3300001936
HTS metagenome	Draft	Forest soil microbial communities from Douglas fir zone in British Columbia and Gulf Coastal Plain in Texas, USA	DOE Joint Genome Institute	Soil	31.11	-95.15	3300001111
HTS metagenome	Draft	Deep subsurface microbial communities from Mt. Terri Underground Rock Laboratory, Switzerland, that are autotrophic	DOE Joint Genome Institute	Deep subsurface	47.38	7.1648	3300002546
HTS metagenome	Draft	Serpentinite rock and fluid microbial communities from Tablelands Ophiolite (Newfoundland), Coast Range Ophiolite (California) and Ligurian Springs (Italy)	DOE Joint Genome Institute	Deep subsurface	NA	NA	3300001800
HTS metagenome	Draft	Marine microbial communities from chronically polluted sediments in four geographic locations	DOE Joint Genome Institute	Seawater	-54.8041	-68.2882	3300000122
HTS metagenome	Draft	Marine microbial communities from expanding oxygen minimum zones in the northeastern subarctic Pacific Ocean	DOE Joint Genome Institute	Seawater	48.7299	-123.57	3300002880
HTS metagenome	Draft	Deep ocean microbial communities from the Global Malaspina Expedition	DOE Joint Genome Institute	Seawater	20	-52.63	3300001127
HTS metagenome	Draft	Marine microbial communities from expanding oxygen minimum zones in the northeastern subarctic Pacific Ocean	DOE Joint Genome Institute	Seawater	48.7299	-123.57	3300002877
HTS metagenome	Draft	Marine microbial communities from expanding oxygen minimum zones in the northeastern subarctic Pacific Ocean	DOE Joint Genome Institute	Seawater	48.7299	-123.57	3300002685
HTS metagenome	Draft	Soil microbial communities from Great Prairies (Kansas, Wisconsin and Iowa)	DOE Joint Genome Institute	Soil	41.7711	-92.9617	2088090014
HTS metagenome	Draft	Freshwater microbial communities from Trout Bog Lake, WI and Lake Mendota, WI	DOE Joint Genome Institute	Freshwater	43.0983	-89.4053	3300002356
HTS metagenome	Draft	Soil microbial communities from FACE and OTC sites in USA	DOE Joint Genome Institute	Soil	35.9411	-84.4	2032320006
HTS metagenome	Draft	Wetland microbial communities from Twitchell Island in the Sacramento Delta	DOE Joint Genome Institute	Seawater	38.1068	-121.646	3300000894
HTS metagenome	Draft	Soil microbial communities from Arlington Agricultural Research Station in Wisconsin and Kellogg Biological Station in Michigan, replicating the bioenergy cropping systems trials (BCSTs)	DOE Joint Genome Institute	Soil	43.2958	-89.3799	3300001700
HTS metagenome	Draft	Marine sediment archaeal communities from Eel River Basin, California, USA	DOE Joint Genome Institute	Seawater	40.79	-124.6	2004175001
HTS metagenome	Draft	Marine microbial communities from chronically polluted sediments in four geographic locations	DOE Joint Genome Institute	Seawater	59.3633	18.1192	3300000124
HTS metagenome	Draft	Forest soil microbial communities from Harvard Forest Long Term Ecological Research (LTER) site in Petersham, MA, for long-term soil warming studies	DOE Joint Genome Institute	Soil	42.533	-72.2095	3300001614
HTS metagenome	Draft	Freshwater microbial communities from Trout Bog Lake, WI and Lake Mendota, WI	DOE Joint Genome Institute	Freshwater	46.04	-89.69	3300000602
HTS metagenome	Draft	Wetland microbial communities from Twitchell Island in the Sacramento Delta	DOE Joint Genome Institute	Seawater	38.1068	-121.646	3300000318
HTS metagenome	Draft	Freshwater microbial communities from Trout Bog Lake, WI and Lake Mendota, WI	DOE Joint Genome Institute	Freshwater	43.0983	-89.4053	3300002296
HTS metagenome	Draft	Freshwater microbial communities from Trout Bog Lake, WI and Lake Mendota, WI	DOE Joint Genome Institute	Freshwater	46.04	-89.69	3300000624
HTS metagenome	Draft	Marine bacterioplankton communities from Palmer Station B, Arthur Harbor, Antarctica	DOE Joint Genome Institute	Seawater	-64.07	-64.77	2040502005
HTS metagenome	Draft	Polar desert microbial communities from Antarctic Dry Valleys	DOE Joint Genome Institute	Freshwater	-78.1358	164.119	3300002547
HTS metagenome	Draft	Freshwater microbial communities from Trout Bog Lake, WI and Lake Mendota, WI	DOE Joint Genome Institute	Freshwater	43.0983	-89.4053	3300002350
HTS metagenome	Draft	Deep ocean microbial communities from the Global Malaspina Expedition	DOE Joint Genome Institute	Seawater	-28.62	-11.8	3300000995
HTS metagenome	Draft	Marine eukaryotic phytoplankton communities from the Norwegian Sea and Atlantic Ocean	DOE Joint Genome Institute	Seawater	78.8697	8.1122	3300002154
HTS metagenome	Draft	Marine microbial communities from Deepwater Horizon Oil Spill	DOE Joint Genome Institute	Seawater	28.6722	-88.4375	2081372001
HTS metagenome	Draft	Groundwater microbial communities from coal-tar-waste-contaminated well in S. Glens Falls, New York, USA	DOE Joint Genome Institute	Freshwater	43.0994	-73.6044	3300001380
HTS metagenome	Draft	Tropical forest soil microbial communities from Luquillo Experimental Forest, Puerto Rico	DOE Joint Genome Institute	Soil	18	-65	3300000724
HTS metagenome	Draft	Marine microbial communities from Deepwater Horizon Oil Spill	DOE Joint Genome Institute	Seawater	28.6722	-88.4375	2088090017
HTS metagenome	Draft	Forest soil microbial communities from Harvard Forest Long Term Ecological Research (LTER) site in Petersham, MA, for long-term soil warming studies	DOE Joint Genome Institute	Soil	42.5504	-72.1802	3300001630
HTS metagenome	Draft	Hypersaline mat microbial communities from extreme environments in Yellowstone National Park, Wyoming, Hot Lake, Washington, and Elkhorn Slough, California, USA and Guerrero Negro, Mexico	DOE Joint Genome Institute	Non-Seawater saline and alkaline lake	36.8219	-121744	3300000347
HTS metagenome	Draft	Marine sediment archaeal communities from Santa Barbara Basin, CA, that are anaerobic and methane-oxidizing	DOE Joint Genome Institute	Seawater	34.21	-119.5	2140918004
HTS metagenome	Draft	Forest soil microbial communities from Harvard Forest Long Term Ecological Research (LTER) site in Petersham, MA, for long-term soil warming studies	DOE Joint Genome Institute	Soil	42.4711	-72.1726	3300001615
HTS metagenome	Draft	Tropical forest soil microbial communities from Luquillo Experimental Forest, Puerto Rico	DOE Joint Genome Institute	Soil	18	-65	3300000734
HTS metagenome	Draft	AP Microbial Forest Soil metaT PH_DC10_O1375813751475	DOE Joint Genome Institute	Soil	42.5331	-72.1897	3300002664
HTS metagenome	Draft	Arctic peat soil microbial communities from the Barrow Environmental Observatory site, Barrow, Alaska, USA	DOE Joint Genome Institute	Soil	71.2909	-156.788	3300002103
HTS metagenome	Draft	Forest soil microbial communities from Douglas fir zone in British Columbia and Gulf Coastal Plain in Texas, USA	DOE Joint Genome Institute	Soil	49.08	-89.38	3300001124
HTS metagenome	Draft	Deep ocean microbial communities from the Global Malaspina Expedition	DOE Joint Genome Institute	Seawater	-29.81	82.62	3300001118
HTS metagenome	Draft	Marine viral communities from the Subarctic Pacific Ocean	DOE Joint Genome Institute	Seawater	18.92	-108.8	3300002484
HTS metagenome	Draft	Soil microbial communities from Kansas Great Prairie, USA, amended with BrdU	DOE Joint Genome Institute	Soil	39.101	-96.6083	3300000564
HTS metagenome	Draft	Freshwater microbial communities from Trout Bog Lake, WI and Lake Mendota, WI	DOE Joint Genome Institute	Freshwater	46.04	-89.69	3300000648
HTS metagenome	Draft	Soil microbial communities from permafrost in Bonanza Creek, Alaska	DOE Joint Genome Institute	Soil	64.7036	-157.745	3300000391
HTS metagenome	Draft	Acid Mine Drainage (AMD) microbial community from Carnoules, Gard (France)	Genoscope	Freshwater	43303	6188	3300003079
HTS metagenome	Draft	Soil microbial communities from Arlington Agricultural Research Station in Wisconsin and Kellogg Biological Station in Michigan, replicating the bioenergy cropping systems trials (BCSTs)	DOE Joint Genome Institute	Soil	43.2958	-89.3799	3300001696
HTS metagenome	Draft	Soil microbial communities from 10 grassland sites in CA, CO, KS, KY, MN, MO, NM, SC, TX, that have been nitrogen fertilized	DOE Joint Genome Institute	Soil	35913	-79056	3300001135
HTS metagenome	Draft	Freshwater microbial communities from Trout Bog Lake, WI and Lake Mendota, WI	DOE Joint Genome Institute	Freshwater	46.04	-89.69	3300000767
HTS metagenome	Draft	Environmental microbial communities from Fremont, CA and La Paraguera, Puerto Rico	DOE Joint Genome Institute	Seawater	17.9506	-67.1934	3300000517
HTS metagenome	Draft	Soil microbial communities from 10 grassland sites in CA, CO, KS, KY, MN, MO, NM, SC, TX, that have been nitrogen fertilized	DOE Joint Genome Institute	Soil	39.0709	-96.5828	3300001076
HTS metagenome	Draft	Forest soil microbial communities from Douglas fir zone in British Columbia and Gulf Coastal Plain in Texas, USA	DOE Joint Genome Institute	Soil	38.88	-120.64	3300001085
HTS metagenome	Draft	Tropical forest soil microbial communities from Luquillo Experimental Forest, Puerto Rico	DOE Joint Genome Institute	Soil	18	-65	3300000711
HTS metagenome	Draft	Salt marsh microbial communities from Little Sippewissett, Woods Hole, MA that are anoxygenic and photosynthetic	Marine Biological Laboratory	Seawater	41.5759	-70.6358	3300000499
HTS metagenome	Draft	Marine microbial communities from expanding oxygen minimum zones in the northeastern subarctic Pacific Ocean	DOE Joint Genome Institute	Seawater	48.6	-123.5	3300000158
HTS metagenome	Draft	Soil microbial communities from Rifle, Colorado, USA	DOE Joint Genome Institute	Soil	39.53	-107.78	3300002118
HTS metagenome	Draft	Tropical forest soil microbial communities from Luquillo Experimental Forest, Puerto Rico	DOE Joint Genome Institute	Soil	18	-65	3300000719
HTS metagenome	Draft	Hypersaline mat microbial communities from extreme environments in Yellowstone National Park, Wyoming, Hot Lake, Washington, and Elkhorn Slough, California, USA and Guerrero Negro, Mexico	DOE Joint Genome Institute	Thermal spring	44.733	-110.709	3300000342
HTS metagenome	Draft	Deep ocean microbial communities from the Global Malaspina Expedition	DOE Joint Genome Institute	Seawater	-29.81	82.62	3300000974
HTS metagenome	Draft	Coastal water and sediment microbial communities from Arctic Ocean, off the coast from Alaska	DOE Joint Genome Institute	Seawater	74.0678	-145.547	2100351011
HTS metagenome	Draft	Polar desert microbial communities from Antarctic Dry Valleys	DOE Joint Genome Institute	Freshwater	-78.0482	164.113	3300002535
HTS metagenome	Draft	Arabidopsis rhizosphere microbial communities from the University of North Carolina	DOE Joint Genome Institute	Soil	35.9	-79.05	3300000042
HTS metagenome	Draft	Freshwater microbial communities from Trout Bog Lake, WI and Lake Mendota, WI	DOE Joint Genome Institute	Freshwater	46.04	-89.69	3300000637
HTS metagenome	Draft	AP Peat Soil Metatranscriptome 421384369731917	DOE Joint Genome Institute	Soil	50.13	11.88	3300003298
HTS metagenome	Draft	Groundwater microbial communities from Oak Ridge Integrated Field Research Center, Tennessee, that are pristine and uranium contaminated	DOE Joint Genome Institute	Freshwater	36.1157	-84.2487	3300000184
HTS metagenome	Draft	Soil microbial communities from 10 grassland sites in CA, CO, KS, KY, MN, MO, NM, SC, TX, that have been nitrogen fertilized	DOE Joint Genome Institute	Soil	39.05	-99.1	3300001017
HTS metagenome	Draft	Freshwater microbial communities from Trout Bog Lake, WI and Lake Mendota, WI	DOE Joint Genome Institute	Freshwater	46.04	-89.69	3300000521
HTS metagenome	Draft	Hydrothermal vent plume microbial communities from Guaymas Basin, Pacific Ocean	Univ of Michigan	Seawater	27.0158	-111425	3300001683
HTS metagenome	Draft	Marine microbial communities from expanding oxygen minimum zones in the northeastern subarctic Pacific Ocean	DOE Joint Genome Institute	Seawater	48.65	-126.667	3300000265
HTS metagenome	Draft	Marine microbial communities from expanding oxygen minimum zones in the northeastern subarctic Pacific Ocean	DOE Joint Genome Institute	Seawater	48.7299	-123.57	3300002881
HTS metagenome	Draft	Soil microbial communities from permafrost in Bonanza Creek, Alaska	DOE Joint Genome Institute	Soil	64.4887	-157.745	3300000657
HTS metagenome	Draft	Marine planktonic communities from Hawaii Ocean Times Series Station (HOT/ALOHA)	DOE Joint Genome Institute	Seawater	22.45	-158	2014613003
HTS metagenome	Draft	Hot spring microbial communities from Yellowstone National Park, Wyoming, USA	DOE Joint Genome Institute	Thermal spring	44.5341	-110.798	2014031007
HTS metagenome	Draft	Deep ocean microbial communities from the Global Malaspina Expedition	DOE Joint Genome Institute	Seawater	-27.98	63.25	3300000975
HTS metagenome	Draft	Freshwater sediment microbial communities from Lake Washington, Seattle, USA, for methane and nitrogen cycles	DOE Joint Genome Institute	Freshwater	47.6765	-122.228	2140918012
HTS metagenome	Draft	Marine sediment microbial communities from White Oak River estuary, North Carolina	DOE Joint Genome Institute	Seawater	34.6478	-77.1112	3300001854
HTS metagenome	Draft	Freshwater microbial communities from Trout Bog Lake, WI and Lake Mendota, WI	DOE Joint Genome Institute	Freshwater	46.04	-89.69	3300000609
HTS metagenome	Draft	Freshwater microbial communities from Trout Bog Lake, WI and Lake Mendota, WI	DOE Joint Genome Institute	Freshwater	46.04	-89.69	3300000621
HTS metagenome	Draft	Freshwater microbial communities from Trout Bog Lake, WI and Lake Mendota, WI	DOE Joint Genome Institute	Freshwater	46.04	-89.69	3300000599
HTS metagenome	Draft	Wetland microbial communities from Twitchell Island in the Sacramento Delta	DOE Joint Genome Institute	Seawater	38.1071	-121.648	3300000786
HTS metagenome	Draft	Soil microbial communities from 10 grassland sites in CA, CO, KS, KY, MN, MO, NM, SC, TX, that have been nitrogen fertilized	DOE Joint Genome Institute	Soil	40.8167	-104.767	3300001025
HTS metagenome	Draft	Freshwater microbial communities from Trout Bog Lake, WI and Lake Mendota, WI	DOE Joint Genome Institute	Freshwater	43.0983	-89.4053	3300002379
HTS metagenome	Draft	Hot spring microbial communities from Yellowstone National Park, Wyoming, USA	DOE Joint Genome Institute	Thermal spring	44.7523	-110.725	2016842002
HTS metagenome	Draft	Soil microbial communities from Rifle, Colorado, USA	DOE Joint Genome Institute	Freshwater	39.53	-107.78	3300002105
HTS metagenome	Draft	Soil microbial communities from Arlington Agricultural Research Station in Wisconsin and Kellogg Biological Station in Michigan, replicating the bioenergy cropping systems trials (BCSTs)	DOE Joint Genome Institute	Soil	43.2958	-89.3799	3300002107
HTS metagenome	Draft	Arctic peat soil microbial communities from the Barrow Environmental Observatory site, Barrow, Alaska, USA	DOE Joint Genome Institute	Soil	71.2906	-156.789	3300002564
HTS metagenome	Draft	Forest soil microbial communities from Douglas fir zone in British Columbia and Gulf Coastal Plain in Texas, USA	DOE Joint Genome Institute	Soil	38.88	-120.64	3300000433
HTS metagenome	Draft	Soil microbial communities from Puerto Rico rain forest, that decompose switchgrass	DOE Joint Genome Institute	Soil	18.3724	-65.7166	2162886008
HTS metagenome	Draft	Freshwater microbial communities from Trout Bog Lake, WI and Lake Mendota, WI	DOE Joint Genome Institute	Freshwater	46.04	-89.69	3300000582
HTS metagenome	Draft	Hypersaline mat microbial communities from extreme environments in Yellowstone National Park, Wyoming, Hot Lake, Washington, and Elkhorn Slough, California, USA and Guerrero Negro, Mexico	DOE Joint Genome Institute	Non-Seawater saline and alkaline lake	44376	-110.69	3300001309
HTS metagenome	Draft	Wetland microbial communities from Twitchell Island in the Sacramento Delta	DOE Joint Genome Institute	Seawater	38.1073	-121.649	3400000003
HTS metagenome	Draft	Soil microbial communities from permafrost in Bonanza Creek, Alaska	DOE Joint Genome Institute	Soil	64.4887	-157.745	3300000337
HTS metagenome	Draft	Freshwater and sediment microbial communities from a dead zone in Lake Erie, USA	DOE Joint Genome Institute	Freshwater	41.4749	-82.8541	3300002161
HTS metagenome	Draft	Marine microbial communities from Global Ocean Sampling (GOS)	J. Craig Venter Institute	Seawater	-0.0208333	-91.1978	3300001944
HTS metagenome	Draft	Soil microbial communities from 10 grassland sites in CA, CO, KS, KY, MN, MO, NM, SC, TX, that have been nitrogen fertilized	DOE Joint Genome Institute	Soil	44.2052	-122.128	3300001074
HTS metagenome	Draft	Freshwater microbial communities from Trout Bog Lake, WI and Lake Mendota, WI	DOE Joint Genome Institute	Freshwater	46.04	-89.69	3300000641
HTS metagenome	Draft	Wetland microbial communities from Twitchell Island in the Sacramento Delta	DOE Joint Genome Institute	Seawater	38.1072	-121.648	3300002359
HTS metagenome	Draft	Marine microbial communities from expanding oxygen minimum zones in the northeastern subarctic Pacific Ocean	DOE Joint Genome Institute	Seawater	48.6	-123.5	3300002606
HTS metagenome	Draft	Deep ocean microbial communities from the Global Malaspina Expedition	DOE Joint Genome Institute	Seawater	11.9811	-108.034	3300001738
HTS metagenome	Draft	Groundwater microbial communities from Illinois-Basin Decatur Project, Sample - 1.8km deep Mt. Simon Sandstone pore	University of Illinois at Urbana-Champaign	Freshwater	39.851	-88.939	3300003108
HTS metagenome	Draft	Freshwater microbial communities from Trout Bog Lake, WI and Lake Mendota, WI	DOE Joint Genome Institute	Freshwater	46.04	-89.69	3300000757
HTS metagenome	Draft	Groundwater microbial communities from subsurface biofilms in sulfidic aquifier in Frasassi Gorge, Italy	DOE Joint Genome Institute	Freshwater	43.3833	12.95	3300000236
HTS metagenome	Draft	Marine microbial communities from expanding oxygen minimum zones in the northeastern subarctic Pacific Ocean	DOE Joint Genome Institute	Seawater	49.2833	-134.667	3300000163
HTS metagenome	Draft	Soil microbial communities from Rifle, Colorado, USA	DOE Joint Genome Institute	Soil	39.53	-107.78	3300002243
HTS metagenome	Draft	Freshwater microbial communities from Trout Bog Lake, WI and Lake Mendota, WI	DOE Joint Genome Institute	Freshwater	43.0983	-89.4053	3300002393
HTS metagenome	Draft	Marine viral communities from the Subarctic Pacific Ocean	DOE Joint Genome Institute	Seawater	49.2831	-134.666	3300001710
HTS metagenome	Draft	Tropical forest soil microbial communities from Luquillo Experimental Forest, Puerto Rico	DOE Joint Genome Institute	Soil	18	-65	3300000684
HTS metagenome	Draft	Environmental microbial communities from Fremont, CA and La Paraguera, Puerto Rico	DOE Joint Genome Institute	Seawater	17.9667	-67	3300000401
HTS metagenome	Draft	Forest soil microbial communities from Douglas fir zone in British Columbia and Gulf Coastal Plain in Texas, USA	DOE Joint Genome Institute	Soil	49.08	-89.38	3300001174
HTS metagenome	Draft	Forest soil microbial communities from Douglas fir zone in British Columbia and Gulf Coastal Plain in Texas, USA	DOE Joint Genome Institute	Soil	49.08	-89.38	3300001154
HTS metagenome	Draft	Freshwater microbial communities from Trout Bog Lake, WI and Lake Mendota, IL	DOE Joint Genome Institute	Freshwater	46.04	-89.69	3300000553
HTS metagenome	Draft	Marine microbial communities from expanding oxygen minimum zones in the northeastern subarctic Pacific Ocean	DOE Joint Genome Institute	Seawater	48.7299	-123.57	3300002686
HTS metagenome	Draft	Forest soil microbial communities from Douglas fir zone in British Columbia and Gulf Coastal Plain in Texas, USA	DOE Joint Genome Institute	Soil	46.42	-83.37	3300001098
HTS metagenome	Draft	Marine microbial communities from expanding oxygen minimum zones in the northeastern subarctic Pacific Ocean	DOE Joint Genome Institute	Seawater	48.5663	-123.519	3300000170
HTS metagenome	Draft	Soil microbial communities from 10 grassland sites in CA, CO, KS, KY, MN, MO, NM, SC, TX, that have been nitrogen fertilized	DOE Joint Genome Institute	Soil	39.05	-99.1	3300001047
HTS metagenome	Draft	Marine microbial communities from expanding oxygen minimum zones in the northeastern subarctic Pacific Ocean	DOE Joint Genome Institute	Seawater	48.35	-123.29	3300000164
HTS metagenome	Draft	Hot spring microbial communities from Yellowstone National Park, Wyoming, USA	DOE Joint Genome Institute	Thermal spring	44.7335	-110.404	2022920021
HTS metagenome	Draft	Saline water and sediment microbial community from Etoliko Lagoon, Greece	DOE Joint Genome Institute	Non-Seawater saline and alkaline lake	38.4822	21.3132	2149837013
HTS metagenome	Draft	Freshwater microbial communities from Trout Bog Lake, WI and Lake Mendota, WI	DOE Joint Genome Institute	Freshwater	46.0412	-89.6864	3300000779
HTS metagenome	Draft	Permafrost microbial communities from central Alaska, USA	DOE Joint Genome Institute	Soil	65.7906	-149.91	2067725009
HTS metagenome	Draft	Forest soil microbial communities from Douglas fir zone in British Columbia and Gulf Coastal Plain in Texas, USA	DOE Joint Genome Institute	Soil	46.42	-83.37	3300001160
HTS metagenome	Draft	Freshwater microbial communities from Trout Bog Lake, WI and Lake Mendota, WI	DOE Joint Genome Institute	Freshwater	46.04	-89.69	3300000744
HTS metagenome	Draft	Marine viral communities from the Subarctic Pacific Ocean	DOE Joint Genome Institute	Seawater	49.9984	-144.994	3300001715
HTS metagenome	Draft	Serpentinite rock and fluid microbial communities from Tablelands Ophiolite (Newfoundland), Coast Range Ophiolite (California) and Ligurian Springs (Italy)	DOE Joint Genome Institute	Deep subsurface	NA	NA	3300001811
HTS metagenome	Draft	Arctic peat soil microbial communities from the Barrow Environmental Observatory site, Barrow, Alaska, USA	DOE Joint Genome Institute	Soil	71.2999	-156.61	3300001398
HTS metagenome	Draft	Deep ocean microbial communities from the Global Malaspina Expedition	DOE Joint Genome Institute	Seawater	-26.91	-21.43	3300001063
HTS metagenome	Draft	Tropical forest soil microbial communities from Luquillo Experimental Forest, Puerto Rico	DOE Joint Genome Institute	Soil	18	-65	3300000693
HTS metagenome	Draft	Freshwater microbial communities from Trout Bog Lake, WI and Lake Mendota, WI	DOE Joint Genome Institute	Freshwater	43.0983	-89.4053	3300002363
HTS metagenome	Draft	Arctic peat soil microbial communities from the Barrow Environmental Observatory site, Barrow, Alaska, USA	DOE Joint Genome Institute	Soil	71.2999	-156.61	3300001404
HTS metagenome	Draft	Marine sediment archaeal communities from Santa Barbara Basin, CA, that are anaerobic and methane-oxidizing	DOE Joint Genome Institute	Seawater	34.3874	-119.71	3300000857
HTS metagenome	Draft	Deep subsurface microbial communities from Witwatersrand Basin, South Africa, and the Canadian and Fennoscandian shields and at the Lost City Hydrothermal Field	DOE Joint Genome Institute	Deep subsurface	NA	NA	3300002481
HTS metagenome	Draft	Marine microbial communities from Global Ocean Sampling (GOS)	J. Craig Venter Institute	Seawater	31175	-64.3243	3300001972
HTS metagenome	Draft	AP Peat Soil Metatranscriptome 11384369729386	DOE Joint Genome Institute	Soil	50.13	11.88	3300002875
HTS metagenome	Draft	Freshwater microbial communities from Trout Bog Lake, WI and Lake Mendota, WI	DOE Joint Genome Institute	Freshwater	43.0983	-89.4053	3300002273
HTS metagenome	Permanent Draft	Grasslands soil microbial communities from the Angelo Coastal Reserve, California, USA	DOE Joint Genome Institute	Soil	39.7392	-123.631	3300002907
HTS metagenome	Permanent Draft	Arctic peat soil microbial communities from the Barrow Environmental Observatory site, Barrow, Alaska, USA	DOE Joint Genome Institute	Soil	71.2838	-156.599	3300002986
HTS metagenome	Draft	Freshwater microbial communities from Trout Bog Lake, WI and Lake Mendota, WI	DOE Joint Genome Institute	Freshwater	46.04	-89.69	3300000761
HTS metagenome	Draft	Hypersaline mat microbial communities from extreme environments in Yellowstone National Park, Wyoming, Hot Lake, Washington, and Elkhorn Slough, California, USA and Guerrero Negro, Mexico	DOE Joint Genome Institute	Thermal spring	44.5564	-110.832	3300000397
HTS metagenome	Draft	AP Microbial Forest Soil metaT BW_C4_O1375813750306	DOE Joint Genome Institute	Soil	42.4711	-72.1726	3300002649
HTS metagenome	Draft	Soil microbial communities from FACE and OTC sites in USA	DOE Joint Genome Institute	Soil	35.9	-84.4	2032320005
HTS metagenome	Draft	AP Peat Soil Metatranscriptome 831384369734918	DOE Joint Genome Institute	Soil	50.13	11.88	3300003287
HTS metagenome	Draft	Deep subsurface microbial communities from Mt. Terri Underground Rock Laboratory, Switzerland, that are autotrophic	DOE Joint Genome Institute	Deep subsurface	47379	7.1648	3300002544
HTS metagenome	Draft	Marine sediment microbial communities from the Peru Margin, Gulf of Mexico and South Pacific Gyre	DOE Joint Genome Institute	Seawater	34.6903	-77.1066	2199352009
HTS metagenome	Draft	Corn, switchgrass and miscanthus rhizosphere microbial communities from Kellogg Biological Station, Michigan, USA	DOE Joint Genome Institute	Soil	42.3948	-85.3738	3300002128
HTS metagenome	Draft	Freshwater microbial communities from LaBonte Lake, Laramie, Wyoming, USA	DOE Joint Genome Institute	Freshwater	41321	-105586	2166559021
HTS metagenome	Draft	Soil microbial communities from Rifle, Colorado, USA	DOE Joint Genome Institute	Soil	39.5348	-107.783	3300002093
HTS metagenome	Draft	Saline desert soil microbial communities from Kutch, Gujarat, India	Genome Initiative	Soil	23.9404	70.1879	3300002083
HTS metagenome	Draft	Arctic peat soil microbial communities from the Barrow Environmental Observatory site, Barrow, Alaska, USA	DOE Joint Genome Institute	Soil	71.2999	-156.61	3300001407
HTS metagenome	Draft	Soil microbial communities from permafrost in Bonanza Creek, Alaska	DOE Joint Genome Institute	Soil	64.4887	-157.745	2124908044
HTS metagenome	Draft	Marine microbial communities from expanding oxygen minimum zones in the northeastern subarctic Pacific Ocean	DOE Joint Genome Institute	Seawater	49.2833	-134.667	3300001472
HTS metagenome	Draft	Hypersaline mat microbial communities from extreme environments in Yellowstone National Park, Wyoming, Hot Lake, Washington, and Elkhorn Slough, California, USA and Guerrero Negro, Mexico	DOE Joint Genome Institute	Freshwater	48.9735	-119.476	3300001101
HTS metagenome	Draft	Freshwater microbial communities from Trout Bog Lake, WI and Lake Mendota, WI	DOE Joint Genome Institute	Freshwater	43.0983	-89.4053	3300000774
HTS metagenome	Draft	Marine microbial communities from expanding oxygen minimum zones in the northeastern subarctic Pacific Ocean	DOE Joint Genome Institute	Seawater	48.6	-123.5	3300000207
HTS metagenome	Draft	Soil microbial communities from FACE and OTC sites in USA	DOE Joint Genome Institute	Soil	36.7667	-115.95	2029527002
HTS metagenome	Draft	Wetland microbial communities from Twitchell Island in the Sacramento Delta	DOE Joint Genome Institute	Seawater	38.1073	-121.649	3300000077
HTS metagenome	Draft	Freshwater microbial communities from Trout Bog Lake, WI and Lake Mendota, IL	DOE Joint Genome Institute	Freshwater	46.04	-89.69	3300000439
HTS metagenome	Permanent Draft	Marine archaeal communities from Monterey Bay, CA, that are ammonia-oxidizing	DOE Joint Genome Institute	Seawater	36.25	-122.21	3300002751
HTS metagenome	Draft	Soil microbial communities from Arlington Agricultural Research Station in Wisconsin and Kellogg Biological Station in Michigan, replicating the bioenergy cropping systems trials (BCSTs)	DOE Joint Genome Institute	Soil	43.2958	-89.3799	3300002112
HTS metagenome	Draft	Deep ocean microbial communities from the Global Malaspina Expedition	DOE Joint Genome Institute	Seawater	-5.7497	170.741	3300001729
HTS metagenome	Draft	Tropical forest soil microbial communities from Luquillo Experimental Forest, Puerto Rico	DOE Joint Genome Institute	Soil	18	-65	3300000667
HTS metagenome	Draft	Groundwater microbial communities from subsurface biofilms in sulfidic aquifier in Frasassi Gorge, Italy	DOE Joint Genome Institute	Freshwater	43.3833	12.95	3300000232
HTS metagenome	Draft	Marine archaeal communities from Monterey Bay, CA, that are ammonia-oxidizing	DOE Joint Genome Institute	Seawater	36.25	-122.21	3300002525
HTS metagenome	Draft	Marine viral communities from the Subarctic Pacific Ocean	DOE Joint Genome Institute	Seawater	50.0008	-145	3300001717
HTS metagenome	Draft	Soil microbial communities from permafrost in Bonanza Creek, Alaska	DOE Joint Genome Institute	Soil	64.4887	-157.745	3300000419
HTS metagenome	Draft	Hot spring microbial communities from Yellowstone National Park, Wyoming, USA	DOE Joint Genome Institute	Thermal spring	44.7335	-110.404	2013515000
HTS metagenome	Draft	Hot spring microbial communities from Yellowstone National Park, Wyoming, USA	DOE Joint Genome Institute	Thermal spring	44286	-110.879	2013515002
HTS metagenome	Draft	Forest soil microbial communities from Harvard Forest Long Term Ecological Research (LTER) site in Petersham, MA, for long-term soil warming studies	DOE Joint Genome Institute	Soil	42.5504	-72.1802	3300001647
HTS metagenome	Draft	Marine microbial communities from expanding oxygen minimum zones in the northeastern subarctic Pacific Ocean	DOE Joint Genome Institute	Seawater	48.97	-130.667	3300000152
HTS metagenome	Draft	Wetland microbial communities from Twitchell Island in the Sacramento Delta	DOE Joint Genome Institute	Seawater	38.1071	-121.648	3300000108
HTS metagenome	Draft	Hot Spring microbial communities from Great Boiling Spring, Nevada	DOE Joint Genome Institute	Thermal spring	40.6614	-119.366	2084038020
HTS metagenome	Draft	Hot spring microbial communities from Yellowstone National Park, Wyoming, USA	DOE Joint Genome Institute	Thermal spring	44.9651	-110.712	2022920003
HTS metagenome	Draft	Pelagic marine microbial communities from the LTER site Helgoland, North Sea, for post-phytoplankton bloom and carbon turnover studies	DOE Joint Genome Institute	Seawater	54.1842	7.9	3300001351
HTS metagenome	Draft	Freshwater microbial communities from Trout Bog Lake, WI and Lake Mendota, WI	DOE Joint Genome Institute	Freshwater	43.0983	-89.4053	3300000783
HTS metagenome	Draft	Marine microbial communities from expanding oxygen minimum zones in the northeastern subarctic Pacific Ocean	DOE Joint Genome Institute	Seawater	48.6	-123.5	3300000200
HTS metagenome	Draft	Hot spring microbial communities from Five GeoThermal spring in Yellowstone National Park	J. Craig Venter Institute	Thermal spring	44.7315	-110.711	3300003091
HTS metagenome	Draft	Soil microbial communities from four geographically distinct crusts in the Colorado Plateau and Sonoran desert	DOE Joint Genome Institute	Soil	38.7147	-109.693	3300000829
HTS metagenome	Draft	Marine microbial communities from expanding oxygen minimum zones in the northeastern subarctic Pacific Ocean	DOE Joint Genome Institute	Seawater	49.2833	-134.667	3300000251
HTS metagenome	Draft	Soil microbial communities from 10 grassland sites in CA, CO, KS, KY, MN, MO, NM, SC, TX, that have been nitrogen fertilized	DOE Joint Genome Institute	Soil	35913	-79056	3300001000
HTS metagenome	Draft	Soil microbial communities from permafrost in Bonanza Creek, Alaska	DOE Joint Genome Institute	Soil	64.4887	-157.745	2124908036
HTS metagenome	Draft	Soil microbial communities from Kansas Great Prairie, USA, amended with BrdU	DOE Joint Genome Institute	Soil	39.101	-96.6083	3300000709
HTS metagenome	Draft	Soil microbial communities from 10 grassland sites in CA, CO, KS, KY, MN, MO, NM, SC, TX, that have been nitrogen fertilized	DOE Joint Genome Institute	Soil	40.8167	-104.767	3300001005
HTS metagenome	Draft	Hypersaline mat microbial communities from Guerrero Negro, Baja California Sur, Mexico	DOE Joint Genome Institute	Non-Seawater saline and alkaline lake	27.6891	-113917	2004247006
HTS metagenome	Draft	Forest soil microbial communities from Harvard Forest Long Term Ecological Research (LTER) site in Petersham, MA, for long-term soil warming studies	DOE Joint Genome Institute	Soil	42.4711	-72.1726	3300001624
HTS metagenome	Draft	Groundwater microbial communities from subsurface biofilms in sulfidic aquifier in Frasassi Gorge, Italy	DOE Joint Genome Institute	Freshwater	42.7667	13.4	3300000227
HTS metagenome	Draft	Hot spring microbial communities from Yellowstone National Park, Wyoming, USA	DOE Joint Genome Institute	Thermal spring	44.9049	-110.404	2022920011
HTS metagenome	Draft	Deep ocean microbial communities from the Global Malaspina Expedition	DOE Joint Genome Institute	Seawater	-15.83	-33.41	3300000984
HTS metagenome	Draft	Marine eukaryotic phytoplankton communities from the Norwegian Sea and Atlantic Ocean	DOE Joint Genome Institute	Seawater	71.2008	8.8666	3300002186
HTS metagenome	Draft	Forest soil microbial communities from Douglas fir zone in British Columbia and Gulf Coastal Plain in Texas, USA	DOE Joint Genome Institute	Soil	38.88	-120.64	3300001381
HTS metagenome	Draft	Freshwater microbial communities from Trout Bog Lake, WI and Lake Mendota, WI	DOE Joint Genome Institute	Freshwater	43.0983	-89.4053	3300002401
HTS metagenome	Draft	Marine microbial communities from Delaware Coast	DOE Joint Genome Institute	Seawater	38.8492	-75.1076	3300000368
HTS metagenome	Draft	Deep ocean microbial communities from the Global Malaspina Expedition	DOE Joint Genome Institute	Seawater	-22.97	-36.95	3300001126
HTS metagenome	Draft	Marine microbial communities from surface seawater at Gulf of Maine	University of Southern California	Seawater	43.14	-68.33	3300003098
HTS metagenome	Draft	Enriched halophilic microbial communities from rock salt Saint-Guen, France	Marine Biological Laboratory	Seawater	48.202	-2.93264	3300000457
HTS metagenome	Permanent Draft	Deep subsurface microbial communities from Mt. Terri Underground Rock Laboratory, Switzerland, that are autotrophic	DOE Joint Genome Institute	Deep subsurface	47379	7.1648	3300003366
HTS metagenome	Draft	Soil microbial communities from Great Prairies (Kansas, Wisconsin and Iowa)	DOE Joint Genome Institute	Soil	43.3036	-89.3328	2067725000
HTS metagenome	Draft	Black smokers hydrothermal plume microbial communities from Tahi Moana, Lau Basin, Pacific Ocean	University of Michigan	Seawater	-20.6821	-176.183	3300001679
HTS metagenome	Draft	Marine microbial communities from chronically polluted sediments in four geographic locations	DOE Joint Genome Institute	Seawater	59.3502	18.1078	3300000126
HTS metagenome	Draft	Forest soil microbial communities from Douglas fir zone in British Columbia and Gulf Coastal Plain in Texas, USA	DOE Joint Genome Institute	Soil	46.42	-83.37	3300001167
HTS metagenome	Draft	Wetland microbial communities from Twitchell Island in the Sacramento Delta	DOE Joint Genome Institute	Seawater	38.1071	-121.648	3300000895
HTS metagenome	Draft	Freshwater microbial communities from Lake Kinneret	Macrogen	Freshwater	32.7872	35.6176	2010483003
HTS metagenome	Draft	AP Microbial Forest Soil metaT PH_H15_O1375813751812	DOE Joint Genome Institute	Soil	42.5331	-72.1897	3300002656
HTS metagenome	Draft	Forest soil microbial communities from Harvard Forest Long Term Ecological Research (LTER) site in Petersham, MA, for long-term soil warming studies	DOE Joint Genome Institute	Soil	42.533	-72.2095	3300001648
HTS metagenome	Draft	Marine microbial communities from the Santa Barbara Channel oil seeps	DOE Joint Genome Institute	Seawater	34.3922	-119.846	3300002225
HTS metagenome	Draft	Freshwater microbial communities from Trout Bog Lake, WI and Lake Mendota, WI	DOE Joint Genome Institute	Freshwater	46.04	-89.69	3300000644
HTS metagenome	Draft	Marine microbial communities from expanding oxygen minimum zones in the northeastern subarctic Pacific Ocean	DOE Joint Genome Institute	Seawater	48.7299	-123.57	3300002642
HTS metagenome	Draft	Soil microbial communities from Arlington Agricultural Research Station in Wisconsin and Kellogg Biological Station in Michigan, replicating the bioenergy cropping systems trials (BCSTs)	DOE Joint Genome Institute	Soil	43.2958	-89.3799	3300001745
HTS metagenome	Draft	Groundwater microbial communities from coal-tar-waste-contaminated well in S. Glens Falls, New York, USA	DOE Joint Genome Institute	Freshwater	43.2922	-73.6044	3300001292
HTS metagenome	Draft	Soil microbial communities from 10 grassland sites in CA, CO, KS, KY, MN, MO, NM, SC, TX, that have been nitrogen fertilized	DOE Joint Genome Institute	Soil	39.05	-99.1	3300000993
HTS metagenome	Draft	Hypersaline mat water microbial communities from Elkhorn Slough, California, USA	DOE Joint Genome Institute	Non-Seawater saline and alkaline lake	36.8219	-121744	2061766006
HTS metagenome	Draft	Marine microbial communities from expanding oxygen minimum zones in the northeastern subarctic Pacific Ocean	DOE Joint Genome Institute	Seawater	48.5663	-123.519	3300000238
HTS metagenome	Draft	Marine microbial communities from expanding oxygen minimum zones in the northeastern subarctic Pacific Ocean	DOE Joint Genome Institute	Seawater	48.35	-123.3	3300000137
HTS metagenome	Draft	Deep ocean microbial communities from the Global Malaspina Expedition	DOE Joint Genome Institute	Seawater	29.1475	-23.6838	3300001723
HTS metagenome	Draft	Freshwater microbial communities from Trout Bog Lake, WI and Lake Mendota, WI	DOE Joint Genome Institute	Freshwater	46.04	-89.69	3300000615
HTS metagenome	Draft	Groundwater microbial communities from coal-tar-waste-contaminated well in S. Glens Falls, New York, USA	DOE Joint Genome Institute	Freshwater	43.2922	-73.6044	3300001296
HTS metagenome	Draft	Pelagic marine microbial communities from the LTER site Helgoland, North Sea, for post-phytoplankton bloom and carbon turnover studies	DOE Joint Genome Institute	Seawater	54.1842	7.9	3300001348
HTS metagenome	Draft	Forest soil microbial communities from Douglas fir zone in British Columbia and Gulf Coastal Plain in Texas, USA	DOE Joint Genome Institute	Soil	46.42	-83.37	3300001545
HTS metagenome	Draft	Soil microbial communities from FACE and OTC sites in USA	DOE Joint Genome Institute	Soil	36.7667	-115.95	2119805012
HTS metagenome	Draft	Marine microbial communities from Global Ocean Sampling (GOS)	J. Craig Venter Institute	Seawater	-1.97389	-95.0147	3300001937
HTS metagenome	Draft	Marine microbial communities from Global Ocean Sampling (GOS)	J. Craig Venter Institute	Seawater	6.49278	-82.9039	3300001949
HTS metagenome	Draft	Freshwater microbial communities from Trout Bog Lake, WI and Lake Mendota, WI	DOE Joint Genome Institute	Freshwater	43.0983	-89.4053	3300002303
HTS metagenome	Draft	Arctic peat soil microbial communities from the Barrow Environmental Observatory site, Barrow, Alaska, USA	DOE Joint Genome Institute	Soil	71.2999	-156.61	3300001394
HTS metagenome	Draft	Coastal water and sediment microbial communities from Arctic Ocean, off the coast from Alaska	DOE Joint Genome Institute	Seawater	74.0678	-145.547	2088090012
HTS metagenome	Draft	Deep ocean microbial communities from the Global Malaspina Expedition	DOE Joint Genome Institute	Seawater	7.33	-26	3300001091
HTS metagenome	Draft	Marine microbial communities from expanding oxygen minimum zones in the northeastern subarctic Pacific Ocean	DOE Joint Genome Institute	Seawater	48.7299	-123.57	3300002775
HTS metagenome	Draft	Hot Spring microbial communities from Great Boiling Spring, Nevada	DOE Joint Genome Institute	Thermal spring	40.7146	-119.37	3300000082
HTS metagenome	Draft	Marine microbial communities from Global Ocean Sampling (GOS)	J. Craig Venter Institute	Seawater	-1.21694	-90.3197	3300001965
HTS metagenome	Draft	Marine microbial communities from Delaware Coast	DOE Joint Genome Institute	Seawater	38.8489	-75.1076	3300000101
HTS metagenome	Draft	Arctic peat soil microbial communities from the Barrow Environmental Observatory site, Barrow, Alaska, USA	DOE Joint Genome Institute	Soil	71.2709	-156.81	3300002183
HTS metagenome	Draft	Freshwater microbial communities from Trout Bog Lake, WI and Lake Mendota, WI	DOE Joint Genome Institute	Freshwater	43.0983	-89.4053	2199352005
HTS metagenome	Draft	Marine and estuarine microbial communities from Columbia River Coastal Margin	J. Craig Venter Institute	Seawater	44651	-124295	2236876011
HTS metagenome	Draft	Marine microbial communities from Global Ocean Sampling (GOS)	J. Craig Venter Institute	Seawater	38.9469	-76.4172	3300001963
HTS metagenome	Draft	Acid Mine Drainage (AMD) microbial community from Carnoules, Gard (France)	Genoscope	Freshwater	43303	6188	3300003077
HTS metagenome	Draft	Freshwater microbial communities from Trout Bog Lake, WI and Lake Mendota, WI	DOE Joint Genome Institute	Freshwater	46.04	-89.69	3300000765
HTS metagenome	Draft	Groundwater microbial communities from coal-tar-waste-contaminated well in S. Glens Falls, New York, USA	DOE Joint Genome Institute	Freshwater	43.2922	-73.6044	3300001290
HTS metagenome	Draft	Wetland microbial communities from Twitchell Island in the Sacramento Delta	DOE Joint Genome Institute	Seawater	38.1071	-121.648	3300000094
HTS metagenome	Finished	Freshwater sediment microbial communities from Taif River, Saudi Arabia, that are influenced by wastewater discharge	454 Sequencing (Roche)	Freshwater	21.3488	40.4871	3300002574
HTS metagenome	Draft	Freshwater microbial communities from Trout Bog Lake, WI and Lake Mendota, WI	DOE Joint Genome Institute	Freshwater	46.04	-89.69	3300000742
HTS metagenome	Permanent Draft	Hot spring microbial communities from Yellowstone National Park that are extremely thermophilic	DOE Joint Genome Institute	Thermal spring	44.611	-110.44	3300002966
HTS metagenome	Draft	Environmental microbial communities from Fremont, CA and La Paraguera, Puerto Rico	DOE Joint Genome Institute	Seawater	37.5691	-122.103	3300000374
HTS metagenome	Draft	Cold seep sediment microbial communities from Nyegga field, Norway	454 Life Sciences	Seawater	64799	5279	3300000884
HTS metagenome	Draft	Forest soil microbial communities from Douglas fir zone in British Columbia and Gulf Coastal Plain in Texas, USA	DOE Joint Genome Institute	Soil	46.42	-83.37	3300001182
HTS metagenome	Draft	Soil microbial communities from 10 grassland sites in CA, CO, KS, KY, MN, MO, NM, SC, TX, that have been nitrogen fertilized	DOE Joint Genome Institute	Soil	40.8167	-104.767	3300001015
HTS metagenome	Draft	Hypersaline mat microbial communities from extreme environments in Yellowstone National Park, Wyoming, Hot Lake, Washington, and Elkhorn Slough, California, USA and Guerrero Negro, Mexico	DOE Joint Genome Institute	Thermal spring	44.7221	-110.702	3300000340
HTS metagenome	Draft	Freshwater microbial communities from Trout Bog Lake, WI and Lake Mendota, WI	DOE Joint Genome Institute	Freshwater	46.04	-89.69	3300000739
HTS metagenome	Draft	Marine microbial communities from expanding oxygen minimum zones in the northeastern subarctic Pacific Ocean	DOE Joint Genome Institute	Seawater	48.7299	-123.57	3300002692
HTS metagenome	Draft	Soil microbial communities from 10 grassland sites in CA, CO, KS, KY, MN, MO, NM, SC, TX, that have been nitrogen fertilized	DOE Joint Genome Institute	Soil	44.2052	-122.128	3300001002
HTS metagenome	Draft	Deep ocean microbial communities from the Global Malaspina Expedition	DOE Joint Genome Institute	Seawater	-3.03	-27.33	3300001122
HTS metagenome	Draft	Tropical forest soil microbial communities from Luquillo Experimental Forest, Puerto Rico	DOE Joint Genome Institute	Soil	18	-65	3300000704
HTS metagenome	Draft	Forest soil microbial communities from Amazon Forest, Brazil	DOE Joint Genome Institute	Soil	-10.1717	-62.7875	3300000651
HTS metagenome	Draft	Marine and estuarine microbial communities from Columbia River Coastal Margin	J. Craig Venter Institute	Seawater	45483	-124918	2236876008
HTS metagenome	Draft	Forest soil microbial communities from Douglas fir zone in British Columbia and Gulf Coastal Plain in Texas, USA	DOE Joint Genome Institute	Soil	31.11	-95.15	3300001461
HTS metagenome	Draft	Forest soil microbial communities from Douglas fir zone in British Columbia and Gulf Coastal Plain in Texas, USA	DOE Joint Genome Institute	Soil	49.08	-89.38	3300001083
HTS metagenome	Draft	Forest soil microbial communities from Douglas fir zone in British Columbia and Gulf Coastal Plain in Texas, USA	DOE Joint Genome Institute	Soil	38.88	-120.64	3300000896
HTS metagenome	Draft	Soil microbial communities from FACE and OTC sites in USA	DOE Joint Genome Institute	Soil	36.7667	-115.95	2119805009
HTS metagenome	Draft	Forest soil microbial communities from Douglas fir zone in British Columbia and Gulf Coastal Plain in Texas, USA	DOE Joint Genome Institute	Soil	38.88	-120.64	3300000435
HTS metagenome	Draft	Soil microbial communities from 10 grassland sites in CA, CO, KS, KY, MN, MO, NM, SC, TX, that have been nitrogen fertilized	DOE Joint Genome Institute	Soil	39.0709	-96.5828	3300001138
HTS metagenome	Draft	Tropical forest soil microbial communities from Luquillo Experimental Forest, Puerto Rico	DOE Joint Genome Institute	Soil	18	-65	3300000690
HTS metagenome	Draft	Hypersaline mat microbial communities from Guerrero Negro, Baja California Sur, Mexico	DOE Joint Genome Institute	Non-Seawater saline and alkaline lake	27.6891	-113917	2004247000
HTS metagenome	Draft	Wetland microbial communities from Twitchell Island in the Sacramento Delta	DOE Joint Genome Institute	Seawater	38.1073	-121.649	3300000312
HTS metagenome	Draft	Acid mine drainage microbial communities from Los Rueldos abandoned Hg mine in Spain - Sample B1A	CSIC, Institute of Catalysis, Madrid, Spain	Freshwater	43.25	-5.76667	3300003128
HTS metagenome	Draft	Freshwater microbial communities from Trout Bog Lake, WI and Lake Mendota, WI	DOE Joint Genome Institute	Freshwater	46.0412	-89.6864	3300000220
HTS metagenome	Draft	Hypersaline mat microbial communities from extreme environments in Yellowstone National Park, Wyoming, Hot Lake, Washington, and Elkhorn Slough, California, USA and Guerrero Negro, Mexico	DOE Joint Genome Institute	Non-Seawater saline and alkaline lake	44376	-110.69	3300001382
HTS metagenome	Draft	Arctic peat soil microbial communities from the Barrow Environmental Observatory site, Barrow, Alaska, USA	DOE Joint Genome Institute	Soil	71.2999	-156.61	3300001411
HTS metagenome	Draft	Freshwater and sediment microbial communities from a dead zone in Lake Erie, USA	DOE Joint Genome Institute	Freshwater	41.77	-81.73	3300000736
HTS metagenome	Draft	Corn, switchgrass and miscanthus rhizosphere microbial communities from Kellogg Biological Station, Michigan, USA	DOE Joint Genome Institute	Soil	42.3948	-85.3738	3300001433
HTS metagenome	Draft	Deep ocean microbial communities from the Global Malaspina Expedition	DOE Joint Genome Institute	Seawater	14.52	-26	3300000966
HTS metagenome	Draft	Soil microbial communities from 10 grassland sites in CA, CO, KS, KY, MN, MO, NM, SC, TX, that have been nitrogen fertilized	DOE Joint Genome Institute	Soil	40.8167	-104.767	3300001014
HTS metagenome	Draft	Hot spring microbial communities from Yellowstone National Park, Wyoming, USA	DOE Joint Genome Institute	Thermal spring	44.9049	-110.404	2014031005
HTS metagenome	Draft	Soil microbial communities from Rifle, Colorado, USA	DOE Joint Genome Institute	Freshwater	39.53	-107.78	3300002152
HTS metagenome	Draft	Marine microbial communities from chronically polluted sediments in four geographic locations	DOE Joint Genome Institute	Seawater	-54.8041	-68.2882	3300000118
HTS metagenome	Draft	Soil microbial communities from 10 grassland sites in CA, CO, KS, KY, MN, MO, NM, SC, TX, that have been nitrogen fertilized	DOE Joint Genome Institute	Soil	39.0709	-96.5828	3300001007
HTS metagenome	Draft	Marine microbial communities from expanding oxygen minimum zones in the northeastern subarctic Pacific Ocean	DOE Joint Genome Institute	Seawater	48.7299	-123.57	3300002676
HTS metagenome	Draft	Marine microbial communities from the Lost City Hydrothermal Field	DOE Joint Genome Institute	Seawater	30.12	-42.12	3300003136
HTS metagenome	Draft	Fossil microbial community from Whale Fall, Santa Cruz Basin of the Pacific Ocean	DOE Joint Genome Institute	Seawater	33.3	-119.22	2001200002
HTS metagenome	Draft	Arctic peat soil microbial communities from the Barrow Environmental Observatory site, Barrow, Alaska, USA	DOE Joint Genome Institute	Soil	71.2709	-156.81	3300002515
HTS metagenome	Draft	Marine sediment microbial communities from White Oak River estuary, North Carolina	DOE Joint Genome Institute	Seawater	34.6402	-77.1094	3300001753
HTS metagenome	Draft	Groundwater microbial communities from coal-tar-waste-contaminated well in S. Glens Falls, New York, USA	DOE Joint Genome Institute	Freshwater	43.2922	-73.6044	3300001299
HTS metagenome	Draft	Soil microbial communities from Arlington Agricultural Research Station in Wisconsin and Kellogg Biological Station in Michigan, replicating the bioenergy cropping systems trials (BCSTs)	DOE Joint Genome Institute	Soil	43.2958	-89.3799	3300001693
HTS metagenome	Draft	Pelagic marine microbial communities from the LTER site Helgoland, North Sea, for post-phytoplankton bloom and carbon turnover studies	DOE Joint Genome Institute	Seawater	54.1842	7.9	3300001353
HTS metagenome	Draft	Freshwater microbial communities from Trout Bog Lake, WI and Lake Mendota, WI	DOE Joint Genome Institute	Freshwater	43.0983	-89.4053	3300002384
HTS metagenome	Draft	Deep ocean microbial communities from the Global Malaspina Expedition	DOE Joint Genome Institute	Seawater	10.0693	-99.2557	3300001739
HTS metagenome	Draft	Hot spring viral communities from Yellowstone National Park, Wyoming, USA	DOE Joint Genome Institute	Thermal spring	44.7523	-110.725	2015219006
HTS metagenome	Draft	Soil microbial communities from Great Prairies (Kansas, Wisconsin and Iowa)	DOE Joint Genome Institute	Soil	41.8272	-93.0086	2088090015
HTS metagenome	Draft	Alkaline sediment microbial communities from Soda lakes and Soda Solonchak soils	DOE Joint Genome Institute	Non-Seawater saline and alkaline lake	35.2344	-119.894	3300000352
HTS metagenome	Draft	Arctic peat soil microbial communities from the Barrow Environmental Observatory site, Barrow, Alaska, USA	DOE Joint Genome Institute	Soil	71.2905	-156.789	3300002549
HTS metagenome	Draft	Lentic enriched actinobacterial communities from dystrophic bog Grosse Fuchskuhle, Brandenburg, Germany	DOE Joint Genome Institute	Freshwater	53.1666	13.0333	3300002091
HTS metagenome	Permanent Draft	Deep subsurface microbial communities from Mt. Terri Underground Rock Laboratory, Switzerland, that are sulfate-reducing	Univ of Lausanne	Deep subsurface	47.3789	7.16497	3300003176
HTS metagenome	Draft	Marine viral communities from the Subarctic Pacific Ocean	DOE Joint Genome Institute	Seawater	18.92	-108.8	3300002511
HTS metagenome	Draft	Groundwater microbial communities from coal-tar-waste-contaminated well in S. Glens Falls, New York, USA	DOE Joint Genome Institute	Freshwater	43.2922	-73.6044	3300001338
HTS metagenome	Draft	Marine sediment microbial communities from deep subseafloor - Sample from 18.6 mbsf	Japan Agency for Marine-Earth Science and Technology	Seawater	41.1773	142.201	3300003144
HTS metagenome	Draft	Marine microbial communities from expanding oxygen minimum zones in the northeastern subarctic Pacific Ocean	DOE Joint Genome Institute	Seawater	48.6	-123.5	3300002608
HTS metagenome	Draft	Forest soil microbial communities from Douglas fir zone in British Columbia and Gulf Coastal Plain in Texas, USA	DOE Joint Genome Institute	Soil	46.42	-83.37	3300001162
HTS metagenome	Draft	Hot spring microbial communities from Yellowstone National Park, Wyoming, USA	DOE Joint Genome Institute	Thermal spring	44.7649	-110.43	2016842004
HTS metagenome	Draft	Soil microbial communities from permafrost in Bonanza Creek, Alaska	DOE Joint Genome Institute	Soil	64.4887	-157.745	2140918006
HTS metagenome	Draft	Freshwater microbial communities from Trout Bog Lake, WI and Lake Mendota, WI	DOE Joint Genome Institute	Freshwater	43.0983	-89.4053	3300002364
HTS metagenome	Draft	Soil microbial communities from 10 grassland sites in CA, CO, KS, KY, MN, MO, NM, SC, TX, that have been nitrogen fertilized	DOE Joint Genome Institute	Soil	39.05	-99.1	3300001023
HTS metagenome	Draft	Tropical forest soil microbial communities from Luquillo Experimental Forest, Puerto Rico	DOE Joint Genome Institute	Soil	18	-65	3300000717
HTS metagenome	Draft	Soil microbial communities from permafrost in Bonanza Creek, Alaska	DOE Joint Genome Institute	Soil	64.4887	-157.745	3300000338
HTS metagenome	Draft	Arctic peat soil microbial communities from the Barrow Environmental Observatory site, Barrow, Alaska, USA	DOE Joint Genome Institute	Soil	71.2999	-156.61	3300001402
HTS metagenome	Draft	Deep ocean microbial communities from the Global Malaspina Expedition	DOE Joint Genome Institute	Seawater	18064	-133.315	3300001719
HTS metagenome	Draft	Marine microbial communities from expanding oxygen minimum zones in the northeastern subarctic Pacific Ocean	DOE Joint Genome Institute	Seawater	48.6	-123.5	3300002602
HTS metagenome	Draft	Marine microbial communities from Global Ocean Sampling (GOS)	J. Craig Venter Institute	Seawater	-3.34333	-101.374	3300001930
HTS metagenome	Draft	Freshwater microbial communities from Trout Bog Lake, WI and Lake Mendota, WI	DOE Joint Genome Institute	Freshwater	46.04	-89.69	3300000788
HTS metagenome	Draft	Marine microbial communities from expanding oxygen minimum zones in the northeastern subarctic Pacific Ocean	DOE Joint Genome Institute	Seawater	48.7299	-123.57	3300002689
HTS metagenome	Draft	Soil viral communities from Rice paddy at Daejon City	Korea Research Institute of Bioscience and Biotechnology	Soil	36.3875	127.339	3300003065
HTS metagenome	Draft	Forest soil microbial communities from Harvard Forest Long Term Ecological Research (LTER) site in Petersham, MA, for long-term soil warming studies	DOE Joint Genome Institute	Soil	42.5504	-72.1802	3300001653
HTS metagenome	Draft	Forest soil microbial communities from Douglas fir zone in British Columbia and Gulf Coastal Plain in Texas, USA	DOE Joint Genome Institute	Soil	49.08	-89.38	3300001172
HTS metagenome	Draft	Hot spring microbial communities from Yellowstone National Park, Wyoming, USA	DOE Joint Genome Institute	Thermal spring	44.7315	-110.711	2140918001
HTS metagenome	Draft	Tropical forest soil microbial communities from Luquillo Experimental Forest, Puerto Rico	DOE Joint Genome Institute	Soil	18	-65	3300000713
HTS metagenome	Draft	Environmental microbial communities from Fremont, CA and La Paraguera, Puerto Rico	DOE Joint Genome Institute	Seawater	17.9511	-67.1932	3300000385
HTS metagenome	Draft	Soil microbial communities from Rifle, Colorado, USA	DOE Joint Genome Institute	Soil	39.5348	-107.783	3300002530
HTS metagenome	Draft	Soil and Ice psychrophilic microbial communities from Leh Laddakh, India - psychrophilic sample	National Bureau of Agriculturally Important Microorganisms	Soil	34.1454	77.5676	3300003102
HTS metagenome	Draft	Marine viral communities from the Subarctic Pacific Ocean	DOE Joint Genome Institute	Seawater	48969	-130.666	3300001712
HTS metagenome	Draft	Hot spring microbial communities from Bison Spring, Yellowstone National Park, USA, analyzing thermal gradients	DOE Joint Genome Institute	Thermal spring	44.6	-110.9	2010170001
HTS metagenome	Draft	Marine archaeal communities from Monterey Bay, CA, that are ammonia-oxidizing	DOE Joint Genome Institute	Seawater	36.25	-122.21	3300002537
HTS metagenome	Draft	Black smokers hydrothermal plume microbial communities from Abe, Lau Basin, Pacific Ocean	Univ of Michigan	Seawater	-20.1113	-176.989	3300001681
HTS metagenome	Draft	Sediment methylotrophic communities from Lake Washington	DOE Joint Genome Institute	Freshwater	47.6346	-122.267	2006207002
HTS metagenome	Draft	Deep subsurface microbial communities from Mt. Terri Underground Rock Laboratory, Switzerland, that are autotrophic	DOE Joint Genome Institute	Deep subsurface	47379	7.1648	3300002490
HTS metagenome	Draft	Marine microbial communities from expanding oxygen minimum zones in the northeastern subarctic Pacific Ocean	DOE Joint Genome Institute	Seawater	48.6	-123.5	3300000324
HTS metagenome	Draft	Soil microbial communities from 10 grassland sites in CA, CO, KS, KY, MN, MO, NM, SC, TX, that have been nitrogen fertilized	DOE Joint Genome Institute	Soil	39.2355	-121.284	3300001462
HTS metagenome	Draft	Hypersaline microbial communities from Antarctic Deep Lake	DOE Joint Genome Institute	Non-Seawater saline and alkaline lake	-68.54	78.18	2084038011
HTS metagenome	Draft	Marine microbial communities from expanding oxygen minimum zones in the northeastern subarctic Pacific Ocean	DOE Joint Genome Institute	Seawater	49.5667	-138.667	3300000183
HTS metagenome	Draft	Freshwater microbial communities from Trout Bog Lake, WI and Lake Mendota, WI	DOE Joint Genome Institute	Freshwater	46.04	-89.69	3300000626
HTS metagenome	Draft	Tropical forest soil microbial communities from Luquillo Experimental Forest, Puerto Rico	DOE Joint Genome Institute	Soil	18	-65	3300000661
HTS metagenome	Draft	Freshwater microbial communities from Trout Bog Lake, WI and Lake Mendota, WI	DOE Joint Genome Institute	Freshwater	46.04	-89.69	3300000752
HTS metagenome	Draft	Marine microbial communities from chronically polluted sediments in four geographic locations	DOE Joint Genome Institute	Seawater	78.2372	15.6778	3300000128
HTS metagenome	Draft	Marine microbial communities from expanding oxygen minimum zones in the northeastern subarctic Pacific Ocean	DOE Joint Genome Institute	Seawater	48.7299	-123.57	3300002666
HTS metagenome	Draft	Arctic peat soil microbial communities from the Barrow Environmental Observatory site, Barrow, Alaska, USA	DOE Joint Genome Institute	Soil	71.2909	-156.788	3300001868
HTS metagenome	Draft	Soil microbial communities from 10 grassland sites in CA, CO, KS, KY, MN, MO, NM, SC, TX, that have been nitrogen fertilized	DOE Joint Genome Institute	Soil	39.05	-99.1	3300001072
HTS metagenome	Permanent Draft	Grasslands soil microbial communities from the Angelo Coastal Reserve, California, USA	DOE Joint Genome Institute	Soil	39.7383	-123.63	3300002915
HTS metagenome	Draft	Acid Mine Drainage (AMD) microbial community from Carnoules, Gard (France)	Genoscope	Freshwater	43303	6188	3300003089
HTS metagenome	Draft	Soil microbial communities from 10 grassland sites in CA, CO, KS, KY, MN, MO, NM, SC, TX, that have been nitrogen fertilized	DOE Joint Genome Institute	Soil	39.05	-99.1	3300001034
HTS metagenome	Draft	Soil microbial communities from Rifle, Colorado, USA	DOE Joint Genome Institute	Soil	39.53	-107.78	3300002122
HTS metagenome	Draft	Marine microbial communities from Global Ocean Sampling (GOS)	J. Craig Venter Institute	Seawater	-0.2	-90.8353	3300001946
HTS metagenome	Draft	Hot spring microbial communities from Yellowstone National Park, Wyoming, USA	DOE Joint Genome Institute	Thermal spring	44.7231	-110.704	2015219000
HTS metagenome	Draft	Sediment microbial communities from subsurface aquifer at Rifle, CO - flow-through sediment column	UC Berkeley	Freshwater	39.5291	-107.772	3300003138
HTS metagenome	Draft	Soil microbial communities from FACE and OTC sites in USA	DOE Joint Genome Institute	Soil	45.68	-89.63	2124908006
HTS metagenome	Draft	Soil microbial communities from 10 grassland sites in CA, CO, KS, KY, MN, MO, NM, SC, TX, that have been nitrogen fertilized	DOE Joint Genome Institute	Soil	35913	-79056	3300001065
HTS metagenome	Draft	Marine microbial communities from expanding oxygen minimum zones in the northeastern subarctic Pacific Ocean	DOE Joint Genome Institute	Seawater	48.7299	-123.57	3300002674
HTS metagenome	Draft	Marine archaeal communities from Monterey Bay, CA, that are ammonia-oxidizing	DOE Joint Genome Institute	Seawater	36.25	-122.21	3300002527
HTS metagenome	Draft	Marine sediment microbial communities from deep subseafloor - Sample from 0.8 mbsf	Japan Agency for Marine-Earth Science and Technology	Seawater	41.1773	142.201	3300003145
HTS metagenome	Draft	Hot spring microbial communities from Yellowstone National Park, Wyoming, USA	DOE Joint Genome Institute	Thermal spring	44.7101	-110.741	2022920013
HTS metagenome	Draft	Marine microbial communities from Global Ocean Sampling (GOS)	J. Craig Venter Institute	Seawater	10.7164	-80.2545	3300001954
HTS metagenome	Draft	Soil microbial communities from FACE and OTC sites in USA	DOE Joint Genome Institute	Soil	36.7667	-115.95	2032320003
HTS metagenome	Draft	Tropical forest soil microbial communities from Luquillo Experimental Forest, Puerto Rico	DOE Joint Genome Institute	Soil	18	-65	3300000688
HTS metagenome	Draft	Hypersaline anoxic lake microbial communities from Lake Thetis, Australia		Seawater	-30.5067	115.081	3300003123
HTS metagenome	Draft	Soil microbial communities from Great Prairies (Kansas, Wisconsin and Iowa)	DOE Joint Genome Institute	Soil	39.214	-96.5853	2070309009
HTS metagenome	Draft	Freshwater microbial communities from Trout Bog Lake, WI and Lake Mendota, WI	DOE Joint Genome Institute	Freshwater	43.0983	-89.4053	3300002403
HTS metagenome	Draft	Wetland microbial communities from Twitchell Island in the Sacramento Delta	DOE Joint Genome Institute	Seawater	38.1073	-121.649	3300000031
HTS metagenome	Draft	Forest soil microbial communities from Douglas fir zone in British Columbia and Gulf Coastal Plain in Texas, USA	DOE Joint Genome Institute	Soil	46.42	-83.37	3300001369
HTS metagenome	Draft	Freshwater microbial communities from Trout Bog Lake, WI and Lake Mendota, WI	DOE Joint Genome Institute	Freshwater	46.04	-89.69	3300000763
HTS metagenome	Draft	Tropical forest soil microbial communities from Luquillo Experimental Forest, Puerto Rico	DOE Joint Genome Institute	Soil	18	-65	3300000707
HTS metagenome	Draft	Forest soil microbial communities from Amazon Forest, Brazil	DOE Joint Genome Institute	Soil	-10.1717	-62.7875	3300000816
HTS metagenome	Draft	Freshwater and sediment microbial communities from a dead zone in Lake Erie, USA	DOE Joint Genome Institute	Freshwater	47.772	-86881	3300002158
HTS metagenome	Draft	Freshwater microbial communities from Trout Bog Lake, WI and Lake Mendota, WI	DOE Joint Genome Institute	Freshwater	43.0983	-89.4053	3300002276
HTS metagenome	Draft	Alkaline sediment microbial communities from Soda lakes and Soda Solonchak soils	DOE Joint Genome Institute	Non-Seawater saline and alkaline lake	35.2344	-119.894	3300000361
HTS metagenome	Draft	Freshwater microbial communities from Trout Bog Lake, WI and Lake Mendota, WI	DOE Joint Genome Institute	Freshwater	46.0412	-89.6864	3300000781
HTS metagenome	Draft	Marine microbial communities from chronically polluted sediments in four geographic locations	DOE Joint Genome Institute	Seawater	-62.2305	-58.6561	3300000135
HTS metagenome	Draft	Marine microbial communities from Deepwater Horizon subsurface plume, metatransciptome	DOE Joint Genome Institute	Seawater	28.7167	-88.4667	2149837025
HTS metagenome	Draft	Hydrocarbon resource environments microbial communities from Canada and USA	McGill Univ	Oil reservoir	56.04	-118.13	3300001197
HTS metagenome	Draft	Tropical forest soil microbial communities from Luquillo Experimental Forest, Puerto Rico	DOE Joint Genome Institute	Soil	18	-65	3300000671
HTS metagenome	Draft	Marine sediment microbial communities from deep subseafloor - Sample from 5.1 mbsf	Japan Agency for Marine-Earth Science and Technology	Seawater	41.1773	142.201	3300003142
HTS metagenome	Draft	Groundwater microbial communities from coal-tar-waste-contaminated well in S. Glens Falls, New York, USA	DOE Joint Genome Institute	Freshwater	43.2922	-73.6044	3300000571
HTS metagenome	Draft	Marine microbial communities from Global Ocean Sampling (GOS)	J. Craig Venter Institute	Seawater	-0.383056	-90.2797	3300001951
HTS metagenome	Permanent Draft	Marine archaeal communities from Monterey Bay, CA, that are ammonia-oxidizing	DOE Joint Genome Institute	Seawater	36.25	-122.21	3300002753
HTS metagenome	Draft	Acid Mine Drainage (AMD) microbial community from Carnoules, Gard (France)	Genoscope	Freshwater	43303	6188	3300003082
HTS metagenome	Draft	Marine viral communities from the Subarctic Pacific Ocean	DOE Joint Genome Institute	Seawater	50.0454	-144.879	3300001735
HTS metagenome	Draft	Marine microbial communities from expanding oxygen minimum zones in the northeastern subarctic Pacific Ocean	DOE Joint Genome Institute	Seawater	48.65	-126.667	3300000262
HTS metagenome	Draft	Forest soil microbial communities from Harvard Forest Long Term Ecological Research (LTER) site in Petersham, MA, for long-term soil warming studies	DOE Joint Genome Institute	Soil	42.5504	-72.1802	3300001645
HTS metagenome	Draft	Soil microbial communities from permafrost in Bonanza Creek, Alaska	DOE Joint Genome Institute	Soil	64.4887	-157.745	2140918023
HTS metagenome	Draft	Marine microbial communities from expanding oxygen minimum zones in the northeastern subarctic Pacific Ocean	DOE Joint Genome Institute	Seawater	48.6	-123.5	3300000215
HTS metagenome	Draft	Groundwater microbial communities from subsurface biofilms in sulfidic aquifier in Frasassi Gorge, Italy	DOE Joint Genome Institute	Freshwater	43.3833	12.95	3300000234
HTS metagenome	Draft	Serpentinite rock and fluid microbial communities from Tablelands Ophiolite (Newfoundland), Coast Range Ophiolite (California) and Ligurian Springs (Italy)	DOE Joint Genome Institute	Deep subsurface	NA	NA	3300001796
HTS metagenome	Draft	Arctic peat soil microbial communities from the Barrow Environmental Observatory site, Barrow, Alaska, USA	DOE Joint Genome Institute	Soil	71.2999	-156.61	3300001429
HTS metagenome	Draft	Hot spring microbial communities from Yellowstone National Park, Wyoming, USA	DOE Joint Genome Institute	Thermal spring	44.6534	-110.478	2022920009
HTS metagenome	Draft	Tropical forest soil microbial communities from Luquillo Experimental Forest, Puerto Rico	DOE Joint Genome Institute	Soil	18	-65	3300000705
HTS metagenome	Finished	Freshwater sediment microbial communities from Taif River, Saudi Arabia, that are influenced by wastewater discharge	454 Sequencing (Roche)	Freshwater	21.3459	40.4846	3300002576
HTS metagenome	Draft	Freshwater microbial communities from Trout Bog Lake, WI and Lake Mendota, WI	DOE Joint Genome Institute	Freshwater	43.0983	-89.4053	3300002349
HTS metagenome	Draft	AP Microbial Forest Soil metaT BW_H17_O1375813750673	DOE Joint Genome Institute	Soil	42.4711	-72.1726	3300002658
HTS metagenome	Draft	Soil microbial communities from 10 grassland sites in CA, CO, KS, KY, MN, MO, NM, SC, TX, that have been nitrogen fertilized	DOE Joint Genome Institute	Soil	39.0709	-96.5828	3300001067
HTS metagenome	Draft	Marine microbial communities from expanding oxygen minimum zones in the northeastern subarctic Pacific Ocean	DOE Joint Genome Institute	Seawater	49.5667	-138.667	3300000209
HTS metagenome	Draft	Blue grama grass rhizosphere eukaryotic and microbial communities from Sevilleta Long Term Ecological Research site, New Mexico, US	DOE Joint Genome Institute	Soil	34.3348	-106631	3300000088
HTS metagenome	Permanent Draft	Soil microbial communities from Rifle, Colorado, USA	DOE Joint Genome Institute	Freshwater	39.53	-107.78	3300000815
HTS metagenome	Draft	Freshwater microbial communities from Lake Kinneret	Macrogen	Freshwater	32.7872	35.6176	2010483005
HTS metagenome	Draft	Alkaline sediment microbial communities from Soda lakes and Soda Solonchak soils	DOE Joint Genome Institute	Non-Seawater saline and alkaline lake	35.2344	-119.894	3300000557
HTS metagenome	Draft	Arctic peat soil microbial communities from the Barrow Environmental Observatory site, Barrow, Alaska, USA	DOE Joint Genome Institute	Soil	71.2999	-156.61	3300001399
HTS metagenome	Draft	Soil microbial communities from Arlington Agricultural Research Station in Wisconsin and Kellogg Biological Station in Michigan, replicating the bioenergy cropping systems trials (BCSTs)	DOE Joint Genome Institute	Soil	43.2958	-89.3799	3300001702
HTS metagenome	Draft	Forest soil microbial communities from Harvard Forest Long Term Ecological Research (LTER) site in Petersham, MA, for long-term soil warming studies	DOE Joint Genome Institute	Soil	42.533	-72.2095	3300001639
HTS metagenome	Draft	Soil microbial communities from Great Prairies (Kansas, Wisconsin and Iowa)	DOE Joint Genome Institute	Soil	41.8272	-93.0086	2067725002
HTS metagenome	Draft	Soil microbial communities from permafrost in Bonanza Creek, Alaska	DOE Joint Genome Institute	Soil	64.4887	-157.745	3300000410
HTS metagenome	Draft	Marine planktonic communities from Hawaii Ocean Times Series Station (HOT/ALOHA)	DOE Joint Genome Institute	Seawater	22.45	-158	2014642002
HTS metagenome	Draft	Forest soil microbial communities from Douglas fir zone in British Columbia and Gulf Coastal Plain in Texas, USA	DOE Joint Genome Institute	Soil	31.11	-95.15	3300001078
HTS metagenome	Draft	Marine planktonic communities from Hawaii Ocean Times Series Station (HOT/ALOHA)	DOE Joint Genome Institute	Seawater	22.45	-158	2014642001
HTS metagenome	Draft	Alkaline sediment microbial communities from Soda lakes and Soda Solonchak soils	DOE Joint Genome Institute	Non-Seawater saline and alkaline lake	35.2344	-119.894	3300000366
HTS metagenome	Draft	Soil microbial communities from permafrost in Bonanza Creek, Alaska	DOE Joint Genome Institute	Soil	64.4887	-157.745	2124908028
HTS metagenome	Draft	Soil microbial communities from Arlington Agricultural Research Station in Wisconsin and Kellogg Biological Station in Michigan, replicating the bioenergy cropping systems trials (BCSTs)	DOE Joint Genome Institute	Soil	43.2958	-89.3799	3300001698
HTS metagenome	Draft	Forest soil microbial communities from Douglas fir zone in British Columbia and Gulf Coastal Plain in Texas, USA	DOE Joint Genome Institute	Soil	49.08	-89.38	3300001131
HTS metagenome	Draft	AP Microbial Forest Soil metaT PH_DC3_O1375813751394	DOE Joint Genome Institute	Soil	42.5331	-72.1897	3300002653
HTS metagenome	Draft	Marine viral communities from the Subarctic Pacific Ocean	DOE Joint Genome Institute	Seawater	49.5673	-138.671	3300001721
HTS metagenome	Draft	Environmental microbial communities from Fremont, CA and La Paraguera, Puerto Rico	DOE Joint Genome Institute	Seawater	17.9675	-67.0188	3300000444
HTS metagenome	Draft	Freshwater microbial communities from Trout Bog Lake, WI and Lake Mendota, WI	DOE Joint Genome Institute	Freshwater	43.0983	-89.4053	3300002275
HTS metagenome	Draft	Freshwater microbial communities from Trout Bog Lake, WI and Lake Mendota, WI	DOE Joint Genome Institute	Freshwater	43.0983	-89.4053	3300002270
HTS metagenome	Draft	Forest soil microbial communities from Douglas fir zone in British Columbia and Gulf Coastal Plain in Texas, USA	DOE Joint Genome Institute	Soil	46.42	-83.37	3300001179
HTS metagenome	Draft	Marine microbial communities from expanding oxygen minimum zones in the northeastern subarctic Pacific Ocean	DOE Joint Genome Institute	Seawater	48.7299	-123.57	3300002684
HTS metagenome	Draft	Marine microbial communities from expanding oxygen minimum zones in the northeastern subarctic Pacific Ocean	DOE Joint Genome Institute	Seawater	48.6	-123.5	3300000150
HTS metagenome	Draft	Soil microbial communities from 10 grassland sites in CA, CO, KS, KY, MN, MO, NM, SC, TX, that have been nitrogen fertilized	DOE Joint Genome Institute	Soil	35913	-79056	3300001055
HTS metagenome	Draft	Marine microbial communities from expanding oxygen minimum zones in the northeastern subarctic Pacific Ocean	DOE Joint Genome Institute	Seawater	49.2833	-134.667	3300000179
HTS metagenome	Draft	Forest soil microbial communities from Harvard Forest Long Term Ecological Research (LTER) site in Petersham, MA, for long-term soil warming studies	DOE Joint Genome Institute	Soil	42.5504	-72.1802	3300001617
HTS metagenome	Draft	Marine microbial communities from chronically polluted sediments in four geographic locations	DOE Joint Genome Institute	Seawater	78.2438	15.6561	3300000120
HTS metagenome	Draft	Tropical forest soil microbial communities from Luquillo Experimental Forest, Puerto Rico	DOE Joint Genome Institute	Soil	18	-65	3300000686
HTS metagenome	Draft	Freshwater microbial communities from Trout Bog Lake, WI and Lake Mendota, WI	DOE Joint Genome Institute	Freshwater	46.04	-89.69	3300000617
HTS metagenome	Draft	Arctic peat soil microbial communities from the Barrow Environmental Observatory site, Barrow, Alaska, USA	DOE Joint Genome Institute	Soil	71.2909	-156.788	3300002101
HTS metagenome	Draft	Marine microbial communities from Global Ocean Sampling (GOS)	J. Craig Venter Institute	Seawater	41.0911	-71.6022	3300001939
HTS metagenome	Draft	Arctic peat soil microbial communities from the Barrow Environmental Observatory site, Barrow, Alaska, USA	DOE Joint Genome Institute	Soil	71.2999	-156.61	3300001449
HTS metagenome	Draft	Forest soil microbial communities from Douglas fir zone in British Columbia and Gulf Coastal Plain in Texas, USA	DOE Joint Genome Institute	Soil	38.88	-120.64	3300000451
HTS metagenome	Draft	Marine microbial communities from expanding oxygen minimum zones in the northeastern subarctic Pacific Ocean	DOE Joint Genome Institute	Seawater	48.7299	-123.57	3300002644
HTS metagenome	Draft	AP Microbial Forest Soil metaT SWN_C24_O1375813749384	DOE Joint Genome Institute	Soil	42.533	-72.1802	3300002651
HTS metagenome	Draft	Hydrocarbon resource environments microbial communities from Canada and USA	McGill Univ	Soil	-111.399	-111.399	3300001422
HTS metagenome	Draft	Soil microbial communities from Arlington Agricultural Research Station in Wisconsin and Kellogg Biological Station in Michigan, replicating the bioenergy cropping systems trials (BCSTs)	DOE Joint Genome Institute	Soil	43.2958	-89.3799	3300002116
HTS metagenome	Draft	Pelagic marine microbial communities from the LTER site Helgoland, North Sea, for post-phytoplankton bloom and carbon turnover studies	DOE Joint Genome Institute	Seawater	54.1842	7.9	3300001346
HTS metagenome	Draft	Soil microbial communities from permafrost in Bonanza Creek, Alaska	DOE Joint Genome Institute	Soil	64.4887	-157.745	2124908040
HTS metagenome	Draft	Freshwater microbial communities from Trout Bog Lake, WI and Lake Mendota, WI	DOE Joint Genome Institute	Freshwater	46.04	-89.69	3300000613
HTS metagenome	Draft	Forest soil microbial communities from Douglas fir zone in British Columbia and Gulf Coastal Plain in Texas, USA	DOE Joint Genome Institute	Soil	49.08	-89.38	3300001089
HTS metagenome	Draft	Freshwater microbial communities from Trout Bog Lake, WI and Lake Mendota, WI	DOE Joint Genome Institute	Freshwater	43.0983	-89.4053	2199352004
HTS metagenome	Draft	Tropical forest soil microbial communities from Luquillo Experimental Forest, Puerto Rico	DOE Joint Genome Institute	Soil	18	-65	3300000678
HTS metagenome	Draft	Saline desert soil microbial communities from Kutch, Gujarat, India	Genome Initiative	Soil	23.8349	69.5189	3300002081
HTS metagenome	Draft	Forest soil microbial communities from Douglas fir zone in British Columbia and Gulf Coastal Plain in Texas, USA	DOE Joint Genome Institute	Soil	31.11	-95.15	3300001080
HTS metagenome	Draft	Tropical forest soil microbial communities from Luquillo Experimental Forest, Puerto Rico	DOE Joint Genome Institute	Soil	18	-65	3300000695
HTS metagenome	Draft	Marine microbial communities from expanding oxygen minimum zones in the northeastern subarctic Pacific Ocean	DOE Joint Genome Institute	Seawater	49.2833	-134.667	3300000142
HTS metagenome	Draft	Marine microbial communities from expanding oxygen minimum zones in the northeastern subarctic Pacific Ocean	DOE Joint Genome Institute	Seawater	48.97	-130.667	3300000253
HTS metagenome	Draft	Marine bacterioplankton communities from Palmer Station B, Arthur Harbor, Antarctica	DOE Joint Genome Institute	Seawater	-64.7667	-64.05	2077657020
HTS metagenome	Draft	Grasslands soil microbial communities from the Angelo Coastal Reserve, California, USA	DOE Joint Genome Institute	Soil	39.7182	-123.653	3300002561
HTS metagenome	Draft	Tropical forest soil microbial communities from Luquillo Experimental Forest, Puerto Rico	DOE Joint Genome Institute	Soil	18	-65	3300000699
HTS metagenome	Draft	Marine and estuarine microbial communities from Columbia River Coastal Margin	J. Craig Venter Institute	Seawater	46167	-124158	2236876001
HTS metagenome	Draft	Arctic peat soil microbial communities from the Barrow Environmental Observatory site, Barrow, Alaska, USA	DOE Joint Genome Institute	Soil	71.2999	-156.61	3300001454
HTS metagenome	Draft	Soil microbial communities from Great Prairies (Kansas, Wisconsin and Iowa)	DOE Joint Genome Institute	Soil	41.7711	-92.9617	3300000364
HTS metagenome	Draft	Marine microbial communities from expanding oxygen minimum zones in the northeastern subarctic Pacific Ocean	DOE Joint Genome Institute	Seawater	49.2833	-134.667	3300000149
HTS metagenome	Draft	Marine viral communities from the Subarctic Pacific Ocean	DOE Joint Genome Institute	Seawater	18.92	-108.8	3300002488
HTS metagenome	Draft	Soil microbial communities from 10 grassland sites in CA, CO, KS, KY, MN, MO, NM, SC, TX, that have been nitrogen fertilized	DOE Joint Genome Institute	Soil	40.8167	-104.767	3300001021
HTS metagenome	Draft	Arctic peat soil microbial communities from the Barrow Environmental Observatory site, Barrow, Alaska, USA	DOE Joint Genome Institute	Soil	71.2906	-156.789	3300002550
HTS metagenome	Draft	Soil microbial communities from permafrost in Bonanza Creek, Alaska	DOE Joint Genome Institute	Soil	64.4887	-157.745	2124908037
HTS metagenome	Permanent Draft	Hydrothermal vent microbial communities from Guaymas and Carmen Basins, Gulf of California	Univ of Michigan	Seawater	27506	-111347	2236876000
HTS metagenome	Draft	Salt marsh microbial communities from Little Sippewissett, Woods Hole, MA that are anoxygenic and photosynthetic	Marine Biological Laboratory	Seawater	41.5759	-70.6358	3300000504
HTS metagenome	Draft	Tropical forest soil microbial communities from Luquillo Experimental Forest, Puerto Rico	DOE Joint Genome Institute	Soil	18	-65	3300000728
HTS metagenome	Draft	Arctic peat soil microbial communities from the Barrow Environmental Observatory site, Barrow, Alaska, USA	DOE Joint Genome Institute	Soil	71.2999	-156.61	3300001424
HTS metagenome	Draft	Deep ocean microbial communities from the Global Malaspina Expedition	DOE Joint Genome Institute	Seawater	17.4274	-59.8286	3300001736
HTS metagenome	Draft	Freshwater microbial communities from Trout Bog Lake, WI and Lake Mendota, WI	DOE Joint Genome Institute	Freshwater	46.0412	-89.6864	2199352002
HTS metagenome	Draft	Freshwater microbial communities from Trout Bog Lake, WI and Lake Mendota, WI	DOE Joint Genome Institute	Freshwater	43.0983	-89.4053	3300002371
HTS metagenome	Draft	Freshwater microbial communities from Trout Bog Lake, WI and Lake Mendota, WI	DOE Joint Genome Institute	Freshwater	43.0983	-89.4053	3300002279
HTS metagenome	Draft	Freshwater microbial communities from Trout Bog Lake, WI and Lake Mendota, WI	DOE Joint Genome Institute	Freshwater	46.04	-89.69	3300000646
HTS metagenome	Draft	Forest soil microbial communities from Douglas fir zone in British Columbia and Gulf Coastal Plain in Texas, USA	DOE Joint Genome Institute	Soil	46.42	-83.37	3300001087
HTS metagenome	Draft	Tropical forest soil microbial communities from Luquillo Experimental Forest, Puerto Rico	DOE Joint Genome Institute	Soil	18	-65	3300000702
HTS metagenome	Draft	AP Microbial Forest Soil metaT PH_H6_O1375813751677	DOE Joint Genome Institute	Soil	42.5331	-72.1897	3300002667
HTS metagenome	Draft	Forest soil microbial communities from Harvard Forest Long Term Ecological Research (LTER) site in Petersham, MA, for long-term soil warming studies	DOE Joint Genome Institute	Soil	42.4711	-72.1726	3300001608
HTS metagenome	Draft	Freshwater microbial communities from Trout Bog Lake, WI and Lake Mendota, WI	DOE Joint Genome Institute	Freshwater	46.04	-89.69	3300000770
HTS metagenome	Draft	Deep ocean microbial communities from the Global Malaspina Expedition	DOE Joint Genome Institute	Seawater	-15.83	-33.41	3300001068
HTS metagenome	Draft	Extremely saline anoxic brine microbial communities from Lake Thetis, Australia	Max Planck Institute for Marine Microbiology, Bremen, Germany	Non-Seawater saline and alkaline lake	34.7456	22.1441	3300003120
HTS metagenome	Draft	Freshwater microbial communities from Trout Bog Lake, WI and Lake Mendota, WI	DOE Joint Genome Institute	Freshwater	43.0983	-89.4053	3300002385
HTS metagenome	Draft	Marine microbial communities from Global Ocean Sampling (GOS)	J. Craig Venter Institute	Seawater	-9.57111	-131.492	3300001922
HTS metagenome	Draft	Hypersaline mat microbial communities from extreme environments in Yellowstone National Park, Wyoming, Hot Lake, Washington, and Elkhorn Slough, California, USA and Guerrero Negro, Mexico	DOE Joint Genome Institute	Non-Seawater saline and alkaline lake	44376	-110.69	3300001340
HTS metagenome	Draft	Deep subsurface microbial communities from Witwatersrand Basin, South Africa, and the Canadian and Fennoscandian shields and at the Lost City Hydrothermal Field	DOE Joint Genome Institute	Deep subsurface	NA	NA	3300002532
HTS metagenome	Draft	Forest soil microbial communities from Douglas fir zone in British Columbia and Gulf Coastal Plain in Texas, USA	DOE Joint Genome Institute	Soil	38.88	-120.64	3300001164
HTS metagenome	Draft	Forest soil microbial communities from Harvard Forest Long Term Ecological Research (LTER) site in Petersham, MA, for long-term soil warming studies	DOE Joint Genome Institute	Soil	42.4711	-72.1726	3300001612
HTS metagenome	Draft	Marine Trichodesmium cyanobacterial communities from the Bermuda Atlantic Time-Series	DOE Joint Genome Institute	Seawater	25.5	-67.3	2156126005
HTS metagenome	Draft	AP Peat Soil Metatranscriptome 171384369730038	DOE Joint Genome Institute	Soil	50.13	11.88	3300002867
HTS metagenome	Draft	Wetland microbial communities from Twitchell Island in the Sacramento Delta	DOE Joint Genome Institute	Seawater	38.1071	-121.648	3300000310
HTS metagenome	Draft	AP Peat Soil Metatranscriptome 671384369733603	DOE Joint Genome Institute	Soil	50.13	11.88	3300003295
HTS metagenome	Draft	Hot spring microbial communities from Yellowstone National Park, Wyoming, USA	DOE Joint Genome Institute	Thermal spring	44733	-110709	2119805007
HTS metagenome	Draft	Green-waste compost microbial community at University of California, Davis, USA, from solid state bioreactor	DOE Joint Genome Institute	Soil	18.3114	-65.8375	2070309004
HTS metagenome	Draft	Marine microbial communities from chronically polluted sediments in four geographic locations	DOE Joint Genome Institute	Seawater	59.3633	18.1192	3300000134
HTS metagenome	Draft	Marine microbial communities from expanding oxygen minimum zones in the northeastern subarctic Pacific Ocean	DOE Joint Genome Institute	Seawater	48.6	-123.5	3300002601
HTS metagenome	Draft	Soil microbial communities from permafrost in Bonanza Creek, Alaska	DOE Joint Genome Institute	Soil	64.4887	-157.745	3300000421
HTS metagenome	Draft	Freshwater microbial communities from Trout Bog Lake, WI and Lake Mendota, WI	DOE Joint Genome Institute	Freshwater	46.04	-89.69	3300000835
HTS metagenome	Draft	Pelagic marine microbial communities from the LTER site Helgoland, North Sea, for post-phytoplankton bloom and carbon turnover studies	DOE Joint Genome Institute	Seawater	54.1842	7.9	3300001347
HTS metagenome	Draft	Soil microbial communities from 10 grassland sites in CA, CO, KS, KY, MN, MO, NM, SC, TX, that have been nitrogen fertilized	DOE Joint Genome Institute	Soil	39.05	-99.1	3300001059
HTS metagenome	Draft	Forest soil microbial communities from Douglas fir zone in British Columbia and Gulf Coastal Plain in Texas, USA	DOE Joint Genome Institute	Soil	31.11	-95.15	3300001141
HTS metagenome	Draft	Soil microbial communities from 10 grassland sites in CA, CO, KS, KY, MN, MO, NM, SC, TX, that have been nitrogen fertilized	DOE Joint Genome Institute	Soil	39.0709	-96.5828	3300001655
HTS metagenome	Draft	Marine sediment archaeal communities from Santa Barbara Basin, CA, that are anaerobic and methane-oxidizing	DOE Joint Genome Institute	Seawater	34.21	-119.5	2077657019
HTS metagenome	Draft	Marine viral communities from the Subarctic Pacific Ocean	DOE Joint Genome Institute	Seawater	49.9853	-145.084	3300001743
HTS metagenome	Draft	Marine viral communities from the Subarctic Pacific Ocean	DOE Joint Genome Institute	Seawater	49567	-138.668	3300001727
HTS metagenome	Draft	Marine microbial communities from the Santa Barbara Channel oil seeps	DOE Joint Genome Institute	Seawater	34.3922	-119.846	3300001750
HTS metagenome	Draft	Marine and estuarine microbial communities from Columbia River Coastal Margin	J. Craig Venter Institute	Seawater	46167	-124158	2236876002
HTS metagenome	Draft	Arctic peat soil microbial communities from the Barrow Environmental Observatory site, Barrow, Alaska, USA	DOE Joint Genome Institute	Soil	71.2999	-156.61	3300001408
HTS metagenome	Draft	Marine microbial communities from Delaware Coast	DOE Joint Genome Institute	Seawater	38.8489	-75.1076	3300000116
HTS metagenome	Draft	Soil microbial communities from Arlington Agricultural Research Station in Wisconsin and Kellogg Biological Station in Michigan, replicating the bioenergy cropping systems trials (BCSTs)	DOE Joint Genome Institute	Soil	43.2958	-89.3799	3300001699
HTS metagenome	Draft	Arctic peat soil microbial communities from the Barrow Environmental Observatory site, Barrow, Alaska, USA	DOE Joint Genome Institute	Soil	71.2999	-156.61	3300001417
HTS metagenome	Draft	Marine planktonic communities from Hawaii Ocean Times Series Station (HOT/ALOHA)	DOE Joint Genome Institute	Seawater	22.45	-158	2014642003
HTS metagenome	Draft	Freshwater microbial communities from Trout Bog Lake, WI and Lake Mendota, WI	DOE Joint Genome Institute	Freshwater	46.04	-89.69	3300000614
HTS metagenome	Draft	Forest soil microbial communities from Douglas fir zone in British Columbia and Gulf Coastal Plain in Texas, USA	DOE Joint Genome Institute	Soil	38.88	-120.64	3300000901
HTS metagenome	Permanent Draft	Soil microbial communities from Rifle, Colorado, USA	DOE Joint Genome Institute	Soil	39.5348	-107.783	3300002727
HTS metagenome	Draft	Freshwater microbial communities from Trout Bog Lake, WI and Lake Mendota, WI	DOE Joint Genome Institute	Freshwater	46.04	-89.69	3300000601
HTS metagenome	Draft	Tropical forest soil microbial communities from Luquillo Experimental Forest, Puerto Rico	DOE Joint Genome Institute	Soil	18	-65	3300000679
HTS metagenome	Draft	Marine microbial communities from expanding oxygen minimum zones in the northeastern subarctic Pacific Ocean	DOE Joint Genome Institute	Seawater	48.7299	-123.57	3300002876
HTS metagenome	Draft	Freshwater microbial communities from Trout Bog Lake, WI and Lake Mendota, WI	DOE Joint Genome Institute	Freshwater	43.0983	-89.4053	3300002354
HTS metagenome	Draft	Soil microbial communities from permafrost in Bonanza Creek, Alaska	DOE Joint Genome Institute	Soil	64.4887	-157.745	3300000656
HTS metagenome	Draft	Soil microbial communities from Great Prairies (Kansas, Wisconsin and Iowa)	DOE Joint Genome Institute	Soil	39.214	-96.5853	3300000956
HTS metagenome	Draft	Marine microbial communities from Global Ocean Sampling (GOS)	J. Craig Venter Institute	Seawater	-17.4531	-149.799	3300001932
HTS metagenome	Draft	Forest soil microbial communities from Douglas fir zone in British Columbia and Gulf Coastal Plain in Texas, USA	DOE Joint Genome Institute	Soil	38.88	-120.64	3300000452
HTS metagenome	Draft	Soil microbial communities from Great Prairies (Kansas, Wisconsin and Iowa)	DOE Joint Genome Institute	Soil	39.2117	-96.5948	3300000953
HTS metagenome	Draft	Forest soil microbial communities from Douglas fir zone in British Columbia and Gulf Coastal Plain in Texas, USA	DOE Joint Genome Institute	Soil	38.88	-120.64	3300000509
HTS metagenome	Draft	Forest soil microbial communities from Harvard Forest Long Term Ecological Research (LTER) site in Petersham, MA, for long-term soil warming studies	DOE Joint Genome Institute	Soil	42.533	-72.2095	3300001626
HTS metagenome	Draft	Wetland microbial communities from Twitchell Island in the Sacramento Delta	DOE Joint Genome Institute	Seawater	38.1068	-121.646	3300000091
HTS metagenome	Draft	Hot spring microbial communities from Yellowstone National Park that are extremely thermophilic	DOE Joint Genome Institute	Thermal spring	44.6102	-110.439	3300002086
HTS metagenome	Draft	Hot spring microbial communities from Yellowstone National Park, Wyoming, USA	DOE Joint Genome Institute	Thermal spring	44.5603	-110.834	2007309000
HTS metagenome	Draft	Forest soil microbial communities from Harvard Forest Long Term Ecological Research (LTER) site in Petersham, MA, for long-term soil warming studies	DOE Joint Genome Institute	Soil	42.4711	-72.2095	3300001618
HTS metagenome	Draft	Forest soil microbial communities from Douglas fir zone in British Columbia and Gulf Coastal Plain in Texas, USA	DOE Joint Genome Institute	Soil	31.11	-95.15	3300001134
HTS metagenome	Draft	Freshwater sediment microbial communities from Lake Washington, Seattle, USA, for methane and nitrogen cycles	DOE Joint Genome Institute	Freshwater	47.07	-122.279	2088090013
HTS metagenome	Draft	Marine viral communities from the Subarctic Pacific Ocean	DOE Joint Genome Institute	Seawater	49.9998	-145	3300001722
HTS metagenome	Draft	Freshwater microbial communities from Trout Bog Lake, WI and Lake Mendota, WI	DOE Joint Genome Institute	Freshwater	43.0983	-89.4053	3300002375
HTS metagenome	Draft	Forest soil microbial communities from Douglas fir zone in British Columbia and Gulf Coastal Plain in Texas, USA	DOE Joint Genome Institute	Soil	31.11	-95.15	3300001143
HTS metagenome	Draft	Wetland microbial communities from Twitchell Island in the Sacramento Delta	DOE Joint Genome Institute	Seawater	38.1073	-121.649	3300000030
HTS metagenome	Draft	Soil microbial communities from Waseca County, Minnesota, USA	DOE Joint Genome Institute	Soil	44.1527	-93.5197	2001200001
HTS metagenome	Draft	Soil microbial communities from Rifle, Colorado, USA	DOE Joint Genome Institute	Freshwater	39.53	-107.78	3300002096
HTS metagenome	Draft	Deep ocean microbial communities from the Global Malaspina Expedition	DOE Joint Genome Institute	Seawater	-26.91	-21.43	3300000946
HTS metagenome	Draft	Marine sediment archaeal communities from Santa Barbara Basin, CA, that are anaerobic and methane-oxidizing	DOE Joint Genome Institute	Seawater	34.21	-119.5	2140918003
HTS metagenome	Draft	Freshwater microbial communities from Trout Bog Lake, WI and Lake Mendota, WI	DOE Joint Genome Institute	Freshwater	46.04	-89.69	3300000588
HTS metagenome	Draft	AP Microbial Forest Soil metaT PH_DC13_O1375813751538	DOE Joint Genome Institute	Soil	42.5331	-72.1897	3300002672
HTS metagenome	Draft	Freshwater microbial communities from Trout Bog Lake, WI and Lake Mendota, WI	DOE Joint Genome Institute	Freshwater	43.0983	-89.4053	3300002366
HTS metagenome	Draft	Soil microbial communities from Mediterranean grasslands, California	DOE Joint Genome Institute	Soil	38.993	-123.067	3300001686
HTS metagenome	Draft	Freshwater and sediment microbial communities from a dead zone in Lake Erie, USA	DOE Joint Genome Institute	Freshwater	43.9335	-78.0038	3300002447
HTS metagenome	Draft	Wetland microbial communities from Twitchell Island in the Sacramento Delta	DOE Joint Genome Institute	Seawater	38.1071	-121.648	3300000917
HTS metagenome	Draft	Freshwater microbial communities from Trout Bog Lake, WI and Lake Mendota, WI	DOE Joint Genome Institute	Freshwater	46.04	-89.69	3300000818
HTS metagenome	Permanent Draft	Deep subsurface microbial communities from Mt. Terri Underground Rock Laboratory, Switzerland, that are autotrophic	DOE Joint Genome Institute	Deep subsurface	47379	7.1648	3300002756
HTS metagenome	Draft	Marine microbial communities from expanding oxygen minimum zones in the northeastern subarctic Pacific Ocean	DOE Joint Genome Institute	Seawater	48.7299	-123.57	3300002885
HTS metagenome	Draft	Freshwater microbial communities from Trout Bog Lake, WI and Lake Mendota, WI	DOE Joint Genome Institute	Freshwater	46.04	-89.69	3300000775
HTS metagenome	Draft	Marine microbial communities from expanding oxygen minimum zones in the northeastern subarctic Pacific Ocean	DOE Joint Genome Institute	Seawater	48.35	-123.29	3300000199
HTS metagenome	Draft	Marine viral communities from the Subarctic Pacific Ocean	DOE Joint Genome Institute	Seawater	50.0003	-145	3300002165
HTS metagenome	Draft	Tropical forest soil microbial communities from Luquillo Experimental Forest, Puerto Rico	DOE Joint Genome Institute	Soil	18	-65	3300000675
HTS metagenome	Permanent Draft	Grasslands soil microbial communities from the Angelo Coastal Reserve, California, USA	DOE Joint Genome Institute	Soil	39.7392	-123.631	3300002917
HTS metagenome	Draft	Soil microbial communities from Arlington Agricultural Research Station in Wisconsin and Kellogg Biological Station in Michigan, replicating the bioenergy cropping systems trials (BCSTs)	DOE Joint Genome Institute	Soil	43.2958	-89.3799	3300002115
HTS metagenome	Draft	Wetland microbial communities from Twitchell Island in the Sacramento Delta	DOE Joint Genome Institute	Seawater	38.1073	-121.649	3300000854
HTS metagenome	Draft	Marine microbial communities from chronically polluted sediments in four geographic locations	DOE Joint Genome Institute	Seawater	-54.8109	-68.2955	3300000121
HTS metagenome	Draft	Environmental microbial communities from Fremont, CA and La Paraguera, Puerto Rico	DOE Joint Genome Institute	Seawater	17.9667	-67	3300000422
HTS metagenome	Draft	Serpentinite rock and fluid microbial communities from Tablelands Ophiolite (Newfoundland), Coast Range Ophiolite (California) and Ligurian Springs (Italy)	DOE Joint Genome Institute	Deep subsurface	NA	NA	3300001798
HTS metagenome	Draft	Marine microbial communities from oxygen minimum zone in the mesopelagic equatorial Pacific	DOE Joint Genome Institute	Seawater	8	156	3300002528
HTS metagenome	Draft	Deep ocean microbial communities from the Global Malaspina Expedition	DOE Joint Genome Institute	Seawater	40.8319	2.44806	3300001045
HTS metagenome	Draft	Hydrocarbon resource environments microbial communities from Canada and USA	McGill Univ	Soil	56.04	-118.13	3300001196
HTS metagenome	Draft	Arctic peat soil microbial communities from the Barrow Environmental Observatory site, Barrow, Alaska, USA	DOE Joint Genome Institute	Soil	71.2999	-156.61	3300001383
HTS metagenome	Draft	Freshwater microbial communities from Trout Bog Lake, WI and Lake Mendota, WI	DOE Joint Genome Institute	Freshwater	43.0983	-89.4053	3300002294
HTS metagenome	Draft	Tropical forest soil microbial communities from Luquillo Experimental Forest, Puerto Rico	DOE Joint Genome Institute	Soil	18	-65	3300000681
HTS metagenome	Draft	Air microbial communities from Singapore	DOE Joint Genome Institute	Outdoor Air	1.32098	103.913	2003000007
HTS metagenome	Draft	Hot spring microbial communities from Yellowstone National Park, Wyoming, USA	DOE Joint Genome Institute	Thermal spring	44.5387	-110.798	2022920016
HTS metagenome	Draft	Marine microbial communities from expanding oxygen minimum zones in the northeastern subarctic Pacific Ocean	DOE Joint Genome Institute	Seawater	50	-145	3300000140
HTS metagenome	Draft	Deep ocean microbial communities from the Global Malaspina Expedition	DOE Joint Genome Institute	Seawater	-5.74	-170.77	3300001114
HTS metagenome	Draft	Freshwater microbial communities from Trout Bog Lake, WI and Lake Mendota, WI	DOE Joint Genome Institute	Freshwater	46.04	-89.69	3300000620
HTS metagenome	Draft	Freshwater sediment microbial communities from Lake Washington, Seattle, USA, for methane and nitrogen cycles	DOE Joint Genome Institute	Freshwater	47.07	-122.279	2046860006
HTS metagenome	Draft	Forest soil microbial communities from Douglas fir zone in British Columbia and Gulf Coastal Plain in Texas, USA	DOE Joint Genome Institute	Soil	49.08	-89.38	3300001145
HTS metagenome	Draft	Marine microbial communities from expanding oxygen minimum zones in the northeastern subarctic Pacific Ocean	DOE Joint Genome Institute	Seawater	48.7299	-123.57	3300002688
HTS metagenome	Draft	Soil microbial communities from four geographically distinct crusts in the Colorado Plateau and Sonoran desert	DOE Joint Genome Institute	Soil	38.715	-109.693	3300000095
HTS metagenome	Draft	Soil microbial communities from permafrost in Bonanza Creek, Alaska	DOE Joint Genome Institute	Soil	64.7036	-157.745	2088090008
HTS metagenome	Draft	Forest soil microbial communities from Douglas fir zone in British Columbia and Gulf Coastal Plain in Texas, USA	DOE Joint Genome Institute	Soil	38.88	-120.64	3300000912
HTS metagenome	Draft	Soil microbial communities from four geographically distinct crusts in the Colorado Plateau and Sonoran desert	DOE Joint Genome Institute	Soil	38.7147	-109.693	3300000831
HTS metagenome	Draft	Marine microbial communities from Global Ocean Sampling (GOS)	J. Craig Venter Institute	Seawater	45.1117	-64.9467	3300001940
HTS metagenome	Draft	Soil microbial communities from Rifle, Colorado, USA	DOE Joint Genome Institute	Soil	39.53	-107.78	3300002124
HTS metagenome	Draft	Freshwater microbial communities from Trout Bog Lake, WI and Lake Mendota, WI	DOE Joint Genome Institute	Freshwater	43.0983	-89.4053	3300002395
HTS metagenome	Draft	Marine microbial communities from Global Ocean Sampling (GOS)	J. Craig Venter Institute	Seawater	1.26417	-90295	3300001945
HTS metagenome	Draft	Marine microbial communities from expanding oxygen minimum zones in the northeastern subarctic Pacific Ocean	DOE Joint Genome Institute	Seawater	48.65	-126.667	3300000264
HTS metagenome	Draft	Marine microbial communities from expanding oxygen minimum zones in the northeastern subarctic Pacific Ocean	DOE Joint Genome Institute	Seawater	50	-145	3300000247
HTS metagenome	Draft	Marine microbial communities from expanding oxygen minimum zones in the northeastern subarctic Pacific Ocean	DOE Joint Genome Institute	Seawater	48.6	-123.5	3300000166
HTS metagenome	Draft	Marine microbial communities from expanding oxygen minimum zones in the northeastern subarctic Pacific Ocean	DOE Joint Genome Institute	Seawater	48.35	-123.3	3300000213
HTS metagenome	Draft	Hot spring microbial communities from Yellowstone National Park, Wyoming, USA	DOE Joint Genome Institute	Thermal spring	44.6534	-110.478	2014031002
HTS metagenome	Draft	Alkaline sediment microbial communities from Soda lakes and Soda Solonchak soils	DOE Joint Genome Institute	Non-Seawater saline and alkaline lake	35.2344	-119.894	3300000575
HTS metagenome	Draft	Soil microbial communities from Great Prairies (Kansas, Wisconsin and Iowa)	DOE Joint Genome Institute	Soil	41.8272	-93.0086	3300000363
HTS metagenome	Draft	Freshwater microbial communities from Trout Bog Lake, WI and Lake Mendota, WI	DOE Joint Genome Institute	Freshwater	46.04	-89.69	3300000608
HTS metagenome	Draft	Hypersaline mat microbial communities from extreme environments in Yellowstone National Park, Wyoming, Hot Lake, Washington, and Elkhorn Slough, California, USA and Guerrero Negro, Mexico	DOE Joint Genome Institute	Thermal spring	44.733	-110.709	3300000341
HTS metagenome	Draft	Soil microbial communities from Arlington Agricultural Research Station in Wisconsin and Kellogg Biological Station in Michigan, replicating the bioenergy cropping systems trials (BCSTs)	DOE Joint Genome Institute	Soil	43.2958	-89.3799	3300001704
HTS metagenome	Draft	Freshwater microbial communities from Trout Bog Lake, WI and Lake Mendota, WI	DOE Joint Genome Institute	Freshwater	43.0983	-89.4053	3300002369
HTS metagenome	Draft	AP Microbial Forest Soil metaT BW_C19_M1375813750546	DOE Joint Genome Institute	Soil	42.4711	-72.1726	3300002677
HTS metagenome	Permanent Draft	Wetland microbial communities from Twitchell Island in the Sacramento Delta	DOE Joint Genome Institute	Seawater	38.1072	-121.648	3300003432
HTS metagenome	Draft	AP Elkhorn Slough mat CR8A/B Metatranscriptome1384373264278	DOE Joint Genome Institute	Non-Seawater saline and alkaline lake	36.7999	-121.8	3300003307
HTS metagenome	Draft	Soil microbial communities from Great Prairies (Kansas, Wisconsin and Iowa)	DOE Joint Genome Institute	Soil	43.3033	-89.3325	2067725003
HTS metagenome	Draft	Freshwater microbial communities from Trout Bog Lake, WI and Lake Mendota, WI	DOE Joint Genome Institute	Freshwater	46.04	-89.69	3300000738
HTS metagenome	Draft	Arctic peat soil microbial communities from the Barrow Environmental Observatory site, Barrow, Alaska, USA	DOE Joint Genome Institute	Soil	71.2999	-156.61	3300001410
HTS metagenome	Draft	Marine microbial communities from chronically polluted sediments in four geographic locations	DOE Joint Genome Institute	Seawater	-62.2319	-58.6551	3300000132
HTS metagenome	Draft	Arctic peat soil microbial communities from the Barrow Environmental Observatory site, Barrow, Alaska, USA	DOE Joint Genome Institute	Soil	71.2906	-156.789	3300002565
HTS metagenome	Draft	Marine microbial communities from expanding oxygen minimum zones in the northeastern subarctic Pacific Ocean	DOE Joint Genome Institute	Seawater	49.2833	-134.667	3300000173
HTS metagenome	Draft	Marine sediment microbial communities from deep subseafloor - Sample from 48.5 mbsf	Japan Agency for Marine-Earth Science and Technology	Seawater	41.1773	142.201	3300003143
HTS metagenome	Draft	AP Microbial Forest Soil metaT SWN_C20_O1375813749059	DOE Joint Genome Institute	Soil	42.533	-72.1802	3300002660
HTS metagenome	Draft	Tropical forest soil microbial communities from Luquillo Experimental Forest, Puerto Rico	DOE Joint Genome Institute	Soil	18	-65	3300000698
HTS metagenome	Draft	Freshwater microbial communities from Trout Bog Lake, WI and Lake Mendota, WI	DOE Joint Genome Institute	Freshwater	46.04	-89.69	3300000598
HTS metagenome	Draft	Freshwater microbial communities from Trout Bog Lake, WI and Lake Mendota, WI	DOE Joint Genome Institute	Freshwater	46.04	-89.69	3300000749
HTS metagenome	Draft	Environmental microbial communities from Fremont, CA and La Paraguera, Puerto Rico	DOE Joint Genome Institute	Seawater	37.5692	-122.102	3300000409
HTS metagenome	Draft	AP Microbial Forest Soil metaT SWN_C1_O1375813748906	DOE Joint Genome Institute	Soil	42.533	-72.1802	3300002645
HTS metagenome	Draft	Lentic enriched actinobacterial communities from dystrophic bog Grosse Fuchskuhle, Brandenburg, Germany	DOE Joint Genome Institute	Freshwater	53.1527	13.0225	3300002098
HTS metagenome	Draft	Groundwater microbial communities from subsurface biofilms in sulfidic aquifier in Frasassi Gorge, Italy	DOE Joint Genome Institute	Freshwater	43.3833	12.95	3300000233
HTS metagenome	Draft	Sediment methylotrophic communities from Lake Washington	DOE Joint Genome Institute	Freshwater	47.6346	-122.267	2006207001
HTS metagenome	Finished	Freshwater sediment microbial communities from Taif River, Saudi Arabia, that are influenced by wastewater discharge	454 Sequencing (Roche)	Freshwater	21.3422	40.4793	3300002577
HTS metagenome	Draft	Marine microbial communities from oxygen minimum zone in the mesopelagic equatorial Pacific	DOE Joint Genome Institute	Seawater	8	156	3300002177
HTS metagenome	Draft	Freshwater microbial communities from Trout Bog Lake, WI and Lake Mendota, WI	DOE Joint Genome Institute	Freshwater	46.04	-89.69	3300000630
HTS metagenome	Draft	Sediment methylotrophic communities from Lake Washington	DOE Joint Genome Institute	Freshwater	47.6346	-122.267	2006543005
HTS metagenome	Draft	Marine microbial communities from chronically polluted sediments in four geographic locations	DOE Joint Genome Institute	Seawater	59.3502	18.1078	3300000241
HTS metagenome	Draft	Marine and estuarine microbial communities from Columbia River Coastal Margin	J. Craig Venter Institute	Seawater	46249	-123986	2236876004
HTS metagenome	Draft	Soil microbial communities from Great Prairies (Kansas, Wisconsin and Iowa)	DOE Joint Genome Institute	Soil	41.8272	-93.0086	3300000890
HTS metagenome	Draft	Soil microbial communities from 10 grassland sites in CA, CO, KS, KY, MN, MO, NM, SC, TX, that have been nitrogen fertilized	DOE Joint Genome Institute	Soil	35913	-79056	3300001028
HTS metagenome	Draft	AP Microbial Forest Soil metaT BW_H19_O1375813750584	DOE Joint Genome Institute	Soil	42.4711	-72.1726	3300002655
HTS metagenome	Draft	Marine microbial communities from Global Ocean Sampling (GOS)	J. Craig Venter Institute	Seawater	31175	-64.3243	3300002033
HTS metagenome	Draft	Forest soil microbial communities from Harvard Forest Long Term Ecological Research (LTER) site in Petersham, MA, for long-term soil warming studies	DOE Joint Genome Institute	Soil	42.533	-72.2095	3300001642
HTS metagenome	Draft	Speleothem and rock wall surfaces microbial communities from Kartchner Caverns, Benson, Arizona, USA	Arizona Genomics Institute	Rock-dwelling (subaerial biofilms)	31.8378	-110.35	2189573024
HTS metagenome	Draft	Freshwater microbial communities from Trout Bog Lake, WI and Lake Mendota, WI	DOE Joint Genome Institute	Freshwater	43.0983	-89.4053	3300002299
HTS metagenome	Draft	Tropical forest soil microbial communities from Luquillo Experimental Forest, Puerto Rico	DOE Joint Genome Institute	Soil	18	-65	3300000716
HTS metagenome	Draft	Marine microbial communities from Global Ocean Sampling (GOS)	J. Craig Venter Institute	Seawater	5.64	-86.5653	3300001962
HTS metagenome	Permanent Draft	Marine viral communities from the Subarctic Pacific Ocean	DOE Joint Genome Institute	Seawater	18.92	-104.89	3300002760
HTS metagenome	Draft	Marine microbial communities from expanding oxygen minimum zones in the northeastern subarctic Pacific Ocean	DOE Joint Genome Institute	Seawater	48.7299	-123.57	3300002670
HTS metagenome	Draft	Arctic peat soil microbial communities from the Barrow Environmental Observatory site, Barrow, Alaska, USA	DOE Joint Genome Institute	Soil	71.2999	-156.61	3300001452
HTS metagenome	Draft	Marine microbial communities from expanding oxygen minimum zones in the northeastern subarctic Pacific Ocean	DOE Joint Genome Institute	Seawater	48.97	-130.667	3300000221
HTS metagenome	Draft	Freshwater microbial communities from Trout Bog Lake, WI and Lake Mendota, WI	DOE Joint Genome Institute	Freshwater	46.04	-89.69	3300000740
HTS metagenome	Draft	Marine microbial communities from expanding oxygen minimum zones in the northeastern subarctic Pacific Ocean	DOE Joint Genome Institute	Seawater	48.6	-123.5	3300000201
HTS metagenome	Draft	Hot spring microbial communities from Yellowstone National Park, Wyoming, USA	DOE Joint Genome Institute	Thermal spring	44.5387	-110.798	2015219002
HTS metagenome	Draft	Soil microbial communities from Arlington Agricultural Research Station in Wisconsin and Kellogg Biological Station in Michigan, replicating the bioenergy cropping systems trials (BCSTs)	DOE Joint Genome Institute	Soil	43.2958	-89.3799	3300002106
HTS metagenome	Draft	Soil microbial communities from 10 grassland sites in CA, CO, KS, KY, MN, MO, NM, SC, TX, that have been nitrogen fertilized	DOE Joint Genome Institute	Soil	40.8167	-104.767	3300001022
HTS metagenome	Draft	Environmental microbial communities from Fremont, CA and La Paraguera, Puerto Rico	DOE Joint Genome Institute	Seawater	37.5693	-122.103	3300000371
HTS metagenome	Draft	Fossil microbial community from Whale Fall, Santa Cruz Basin of the Pacific Ocean	DOE Joint Genome Institute	Seawater	-65.1	-64.47	2001200004
HTS metagenome	Draft	Marine microbial communities from deep-sea hydrothermal vent plumes in the Guaymas Basin	University of Michigan	Seawater	NA	NA	3300003153
HTS metagenome	Draft	Soil microbial communities from 10 grassland sites in CA, CO, KS, KY, MN, MO, NM, SC, TX, that have been nitrogen fertilized	DOE Joint Genome Institute	Soil	39.53	-96.5828	3300001050
HTS metagenome	Draft	Marine microbial communities from expanding oxygen minimum zones in the northeastern subarctic Pacific Ocean	DOE Joint Genome Institute	Seawater	49.5666	-138.667	3300001450
HTS metagenome	Draft	Wetland microbial communities from Twitchell Island in the Sacramento Delta	DOE Joint Genome Institute	Seawater	38107	-121.647	3300001281
HTS metagenome	Draft	Marine microbial communities from Global Ocean Sampling (GOS)	J. Craig Venter Institute	Seawater	-5.93	-108.687	3300001925
HTS metagenome	Draft	Hot spring microbial communities from Yellowstone National Park, Wyoming, USA	DOE Joint Genome Institute	Thermal spring	44.7649	-110.43	2022920019
HTS metagenome	Draft	Tropical forest soil microbial communities from Luquillo Experimental Forest, Puerto Rico	DOE Joint Genome Institute	Soil	18	-65	3300000666
HTS metagenome	Draft	Soil microbial communities from 10 grassland sites in CA, CO, KS, KY, MN, MO, NM, SC, TX, that have been nitrogen fertilized	DOE Joint Genome Institute	Soil	44.2052	-122.128	3300001070
HTS metagenome	Draft	Forest soil microbial communities from Douglas fir zone in British Columbia and Gulf Coastal Plain in Texas, USA	DOE Joint Genome Institute	Soil	31.11	-95.15	3300001152
HTS metagenome	Draft	Marine Synechococcus communities from coastal surface water at La Jolla, California, USA	J. Craig Venter Institute	Seawater	32.8503	-117.275	3300003066
HTS metagenome	Draft	Soil microbial communities from Mediterranean grasslands, California	DOE Joint Genome Institute	Soil	38.993	-123.067	3300001205
HTS metagenome	Draft	Soil microbial communities from Great Prairies (Kansas, Wisconsin and Iowa)	DOE Joint Genome Institute	Soil	41.8272	-93.0086	3300000787
HTS metagenome	Draft	AP Microbial Forest Soil metaT SWN_H22_O1375813749997	DOE Joint Genome Institute	Soil	42.533	-72.1802	3300002657
HTS metagenome	Draft	Marine microbial communities from expanding oxygen minimum zones in the northeastern subarctic Pacific Ocean	DOE Joint Genome Institute	Seawater	48.6	-123.5	3300000171
HTS metagenome	Draft	Freshwater microbial communities from Trout Bog Lake, WI and Lake Mendota, WI	DOE Joint Genome Institute	Freshwater	46.04	-89.69	3300000772
HTS metagenome	Draft	Forest soil microbial communities from Harvard Forest Long Term Ecological Research (LTER) site in Petersham, MA, for long-term soil warming studies	DOE Joint Genome Institute	Soil	42.4711	-72.1726	3300001610
HTS metagenome	Draft	AP Peat Soil Metatranscriptome 681384369733660	DOE Joint Genome Institute	Soil	50.13	11.88	3300002874
HTS metagenome	Draft	Marine microbial communities from expanding oxygen minimum zones in the northeastern subarctic Pacific Ocean	DOE Joint Genome Institute	Seawater	48.6	-123.5	3300002603
HTS metagenome	Draft	Environmental microbial communities from Fremont, CA and La Paraguera, Puerto Rico	DOE Joint Genome Institute	Seawater	37.4741	-121.973	3300000526
HTS metagenome	Draft	Soil microbial communities from four geographically distinct crusts in the Colorado Plateau and Sonoran desert	DOE Joint Genome Institute	Soil	38.7147	-109.693	3300000833
HTS metagenome	Draft	Forest soil microbial communities from Douglas fir zone in British Columbia and Gulf Coastal Plain in Texas, USA	DOE Joint Genome Institute	Soil	31.11	-95.15	3300001156
HTS metagenome	Draft	Environmental microbial communities from Fremont, CA and La Paraguera, Puerto Rico	DOE Joint Genome Institute	Seawater	37.5688	-122.103	3300000463
HTS metagenome	Draft	Marine microbial communities from expanding oxygen minimum zones in the northeastern subarctic Pacific Ocean	DOE Joint Genome Institute	Seawater	48.6	-123.5	3300000147
HTS metagenome	Draft	Environmental microbial communities from Fremont, CA and La Paraguera, Puerto Rico	DOE Joint Genome Institute	Seawater	17.9673	-67.0188	3300000403
HTS metagenome	Draft	Marine microbial communities from expanding oxygen minimum zones in the northeastern subarctic Pacific Ocean	DOE Joint Genome Institute	Seawater	48.7299	-123.57	3300002883
HTS metagenome	Draft	Forest soil microbial communities from Douglas fir zone in British Columbia and Gulf Coastal Plain in Texas, USA	DOE Joint Genome Institute	Soil	38.88	-120.64	3300001161
HTS metagenome	Draft	Soil microbial communities from four geographically distinct crusts in the Colorado Plateau and Sonoran desert	DOE Joint Genome Institute	Soil	38.715	-109.693	3300000436
HTS metagenome	Draft	Soil microbial communities from 10 grassland sites in CA, CO, KS, KY, MN, MO, NM, SC, TX, that have been nitrogen fertilized	DOE Joint Genome Institute	Soil	35913	-79056	3300000989
HTS metagenome	Draft	Soil microbial communities from Arlington Agricultural Research Station in Wisconsin and Kellogg Biological Station in Michigan, replicating the bioenergy cropping systems trials (BCSTs)	DOE Joint Genome Institute	Soil	43.2958	-89.3799	3300001690
HTS metagenome	Draft	Wetland microbial communities from Twitchell Island in the Sacramento Delta	DOE Joint Genome Institute	Seawater	38.1072	-121.648	3300001279
HTS metagenome	Draft	Groundwater microbial communities from Oak Ridge Integrated Field Research Center, TN, that are pristine and uranium contaminated	DOE Joint Genome Institute	Unclassified	36159	-84341	3300003106
HTS metagenome	Draft	Marine microbial communities from expanding oxygen minimum zones in the northeastern subarctic Pacific Ocean	DOE Joint Genome Institute	Seawater	48.35	-123.3	3300000257
HTS metagenome	Draft	Serpentinite rock and fluid microbial communities from Tablelands Ophiolite (Newfoundland), Coast Range Ophiolite (California) and Ligurian Springs (Italy)	DOE Joint Genome Institute	Deep subsurface	NA	NA	3300001813
HTS metagenome	Draft	Arctic peat soil microbial communities from the Barrow Environmental Observatory site, Barrow, Alaska, USA	DOE Joint Genome Institute	Soil	71.2999	-156.61	3300001406
HTS metagenome	Draft	Hot spring microbial communities from Yellowstone National Park, Wyoming, USA	DOE Joint Genome Institute	Thermal spring	44.9651	-110.712	2016842008
HTS metagenome	Draft	Freshwater microbial communities from Trout Bog Lake, WI and Lake Mendota, WI	DOE Joint Genome Institute	Freshwater	46.04	-89.69	3300000627
HTS metagenome	Draft	Marine Pico-prymnesiophytes from Florida Straits	DOE Joint Genome Institute	Seawater	23.3595	-82.3792	3300003084
HTS metagenome	Draft	Freshwater and sediment microbial communities from a dead zone in Lake Erie, USA	DOE Joint Genome Institute	Freshwater	41.77	-81.73	3300000756
HTS metagenome	Draft	Arctic peat soil microbial communities from the Barrow Environmental Observatory site, Barrow, Alaska, USA	DOE Joint Genome Institute	Soil	71.2999	-156.61	3300001401
HTS metagenome	Draft	Tropical forest soil microbial communities from Luquillo Experimental Forest, Puerto Rico	DOE Joint Genome Institute	Soil	18	-65	3300000726
HTS metagenome	Draft	Freshwater sediment microbial communities from Lake Washington, Seattle, USA, for methane and nitrogen cycles	DOE Joint Genome Institute	Freshwater	47052	-122.268	2088090006
HTS metagenome	Draft	Freshwater microbial communities from Trout Bog Lake, WI and Lake Mendota, WI	DOE Joint Genome Institute	Freshwater	46.04	-89.69	3300000631
HTS metagenome	Draft	Soil microbial communities from Kansas Great Prairie, USA, amended with BrdU	DOE Joint Genome Institute	Soil	39.101	-96.6083	3300000396
HTS metagenome	Draft	Salt marsh microbial communities from Little Sippewissett, Woods Hole, MA that are anoxygenic and photosynthetic	Marine Biological Laboratory	Seawater	41.5759	-70.6358	3300000500
HTS metagenome	Draft	Marine microbial communities from expanding oxygen minimum zones in the northeastern subarctic Pacific Ocean	DOE Joint Genome Institute	Seawater	48.7299	-123.57	3300002679
HTS metagenome	Draft	Soil microbial communities from 10 grassland sites in CA, CO, KS, KY, MN, MO, NM, SC, TX, that have been nitrogen fertilized	DOE Joint Genome Institute	Soil	39.2355	-121.284	3300001447
HTS metagenome	Draft	Anoxygenic and chlorotrophic microbial mat microbial communities from Yellowstone National Park, USA	DOE Joint Genome Institute	Thermal spring	44534	-110.798	3300002492
HTS metagenome	Draft	Corn, switchgrass and miscanthus rhizosphere microbial communities from Kellogg Biological Station, Michigan, USA	DOE Joint Genome Institute	Soil	42.3948	-85.3738	3300001430
HTS metagenome	Draft	Hot spring microbial communities from Yellowstone National Park, Wyoming, USA	DOE Joint Genome Institute	Thermal spring	44.7243	-110.706	2016842001
HTS metagenome	Draft	Salt marsh microbial communities from Little Sippewissett, Woods Hole, MA that are anoxygenic and photosynthetic	Marine Biological Laboratory	Seawater	41.5759	-70.6358	3300000502
HTS metagenome	Draft	Freshwater microbial communities from Trout Bog Lake, WI and Lake Mendota, WI	DOE Joint Genome Institute	Freshwater	43.0983	-89.4053	3300002380
HTS metagenome	Draft	Serpentinite rock and fluid microbial communities from Tablelands Ophiolite (Newfoundland), Coast Range Ophiolite (California) and Ligurian Springs (Italy)	DOE Joint Genome Institute	Deep subsurface	NA	NA	3300001812
HTS metagenome	Draft	Forest soil microbial communities from Amazon Forest, Brazil	DOE Joint Genome Institute	Soil	-10.1717	-62.7875	3300000579
HTS metagenome	Draft	Soil microbial communities from Rifle, Colorado, USA	DOE Joint Genome Institute	Freshwater	39.53	-107.78	3300002094
HTS metagenome	Draft	AP Peat Soil Metatranscriptome 431384369731972	DOE Joint Genome Institute	Soil	50.13	11.88	3300002861
HTS metagenome	Draft	Hypersaline mat microbial communities from Guerrero Negro, Baja California Sur, Mexico	DOE Joint Genome Institute	Non-Seawater saline and alkaline lake	27.6891	-113917	2004247008
HTS metagenome	Draft	Saline desert soil microbial communities from Kutch, Gujarat, India	Genome Initiative	Soil	23.9413	70.1884	3300002084
HTS metagenome	Draft	Forest soil microbial communities from Douglas fir zone in British Columbia and Gulf Coastal Plain in Texas, USA	DOE Joint Genome Institute	Soil	31.11	-95.15	3300001157
HTS metagenome	Draft	Hypersaline mat microbial communities from extreme environments in Yellowstone National Park, Wyoming, Hot Lake, Washington, and Elkhorn Slough, California, USA and Guerrero Negro, Mexico	DOE Joint Genome Institute	Non-Seawater saline and alkaline lake	36.8219	-121744	3300000354
HTS metagenome	Draft	Freshwater microbial communities from Trout Bog Lake, WI and Lake Mendota, WI	DOE Joint Genome Institute	Freshwater	43.0983	-89.4053	3300002373
HTS metagenome	Draft	Freshwater microbial communities from Trout Bog Lake, WI and Lake Mendota, WI	DOE Joint Genome Institute	Freshwater	46.04	-89.69	3300000603
HTS metagenome	Draft	Deep ocean microbial communities from the Global Malaspina Expedition	DOE Joint Genome Institute	Seawater	14.52	-26	3300000967
HTS metagenome	Draft	Marine microbial communities from Deepwater Horizon subsurface plume, metatransciptome	DOE Joint Genome Institute	Seawater	28.7167	-88.4667	2149837027
HTS metagenome	Draft	Environmental microbial communities from Fremont, CA and La Paraguera, Puerto Rico	DOE Joint Genome Institute	Seawater	37.5688	-122.103	3300000369
HTS metagenome	Permanent Draft	Marine microbial communities from the Southern Atlantic Ocean affecting the dissolved organic carbon pool	DOE Joint Genome Institute	Seawater	-37.9728	-44.9905	3300002919
HTS metagenome	Permanent Draft	Marine microbial communities from the Southern Atlantic Ocean affecting the dissolved organic carbon pool	DOE Joint Genome Institute	Seawater	-37.9831	-44.9892	3300002913
HTS metagenome	Draft	Marine microbial communities from Delaware Coast	DOE Joint Genome Institute	Seawater	38.8489	-75.1076	3300000320
HTS metagenome	Draft	Marine viral communities from the Subarctic Pacific Ocean	DOE Joint Genome Institute	Seawater	50	-145	3300001720
HTS metagenome	Draft	Hydrocarbon resource environments microbial communities from Canada and USA	McGill Univ	Soil	56.04	-118.13	3300001190
HTS metagenome	Draft	Marine microbial communities from Global Ocean Sampling (GOS)	J. Craig Venter Institute	Seawater	0.272222	-91.6333	3300001966
HTS metagenome	Draft	Marine microbial communities from expanding oxygen minimum zones in the northeastern subarctic Pacific Ocean	DOE Joint Genome Institute	Seawater	48.6	-123.5	3300000192
HTS metagenome	Draft	Marine microbial communities from the Santa Barbara Channel oil seeps	DOE Joint Genome Institute	Seawater	34.3922	-119.846	3300002180
HTS metagenome	Draft	Soil microbial communities from 10 grassland sites in CA, CO, KS, KY, MN, MO, NM, SC, TX, that have been nitrogen fertilized	DOE Joint Genome Institute	Soil	35913	-79056	3300001003
HTS metagenome	Draft	Wetland microbial communities from Twitchell Island in the Sacramento Delta	DOE Joint Genome Institute	Seawater	38.1073	-121.649	3300000093
HTS metagenome	Draft	Wetland microbial communities from Twitchell Island in the Sacramento Delta	DOE Joint Genome Institute	Seawater	38.1071	-121.648	3300000309
HTS metagenome	Draft	Forest soil microbial communities from Harvard Forest Long Term Ecological Research (LTER) site in Petersham, MA, for long-term soil warming studies	DOE Joint Genome Institute	Soil	42.5504	-72.1802	3300001658
HTS metagenome	Draft	Forest soil microbial communities from Douglas fir zone in British Columbia and Gulf Coastal Plain in Texas, USA	DOE Joint Genome Institute	Soil	38.88	-120.64	3300000903
HTS metagenome	Draft	Saline desert soil microbial communities from Kutch, Gujarat, India	Genome Initiative	Soil	23.7925	71008	3300002156
HTS metagenome	Draft	Marine microbial communities from Global Ocean Sampling (GOS)	J. Craig Venter Institute	Seawater	-10.1314	-135.449	3300001942
HTS metagenome	Draft	Tropical forest soil microbial communities from Luquillo Experimental Forest, Puerto Rico	DOE Joint Genome Institute	Soil	18	-65	3300000710
HTS metagenome	Draft	Marine microbial communities from Global Ocean Sampling (GOS)	J. Craig Venter Institute	Seawater	-17.4758	-149.812	3300001933
HTS metagenome	Draft	Hypersaline mat microbial communities from Guerrero Negro, Baja California Sur, Mexico	DOE Joint Genome Institute	Non-Seawater saline and alkaline lake	27.6891	-113917	2004247001
HTS metagenome	Draft	Soil microbial communities from permafrost in Bonanza Creek, Alaska	DOE Joint Genome Institute	Soil	64.4887	-157.745	2124908035
HTS metagenome	Draft	Forest soil microbial communities from Douglas fir zone in British Columbia and Gulf Coastal Plain in Texas, USA	DOE Joint Genome Institute	Soil	31.11	-95.15	3300001168
HTS metagenome	Draft	Freshwater microbial communities from Trout Bog Lake, WI and Lake Mendota, WI	DOE Joint Genome Institute	Freshwater	43.0983	-89.4053	3300002360
HTS metagenome	Draft	Arctic peat soil microbial communities from the Barrow Environmental Observatory site, Barrow, Alaska, USA	DOE Joint Genome Institute	Soil	71.2999	-156.61	3300001415
HTS metagenome	Draft	Forest soil microbial communities from Harvard Forest Long Term Ecological Research (LTER) site in Petersham, MA, for long-term soil warming studies	DOE Joint Genome Institute	Soil	42.5504	-72.1802	3300001649
HTS metagenome	Draft	Forest soil microbial communities from Douglas fir zone in British Columbia and Gulf Coastal Plain in Texas, USA	DOE Joint Genome Institute	Soil	49.08	-89.38	3300001176
HTS metagenome	Draft	AP Peat Soil Metatranscriptome 441384369732115	DOE Joint Genome Institute	Soil	50.13	11.88	3300003293
HTS metagenome	Draft	Serpentinite rock and fluid microbial communities from Tablelands Ophiolite (Newfoundland), Coast Range Ophiolite (California) and Ligurian Springs (Italy)	DOE Joint Genome Institute	Deep subsurface	NA	NA	3300001793
HTS metagenome	Draft	Hot spring microbial communities from Bison Spring, Yellowstone National Park, USA, analyzing thermal gradients	DOE Joint Genome Institute	Thermal spring	44.5696	-110.865	2009439000
HTS metagenome	Draft	Wetland microbial communities from Twitchell Island in the Sacramento Delta	DOE Joint Genome Institute	Seawater	38.1073	-121.649	3300000316
HTS metagenome	Draft	Soil microbial communities from 10 grassland sites in CA, CO, KS, KY, MN, MO, NM, SC, TX, that have been nitrogen fertilized	DOE Joint Genome Institute	Soil	40.8167	-104.767	3300001057
HTS metagenome	Draft	Marine microbial communities from chronically polluted sediments in four geographic locations	DOE Joint Genome Institute	Seawater	-62.2319	-58.6551	3300000123
HTS metagenome	Draft	Hot spring microbial communities from Yellowstone National Park that are extremely thermophilic	DOE Joint Genome Institute	Thermal spring	44.6102	-110.439	3300002207
HTS metagenome	Draft	Soil microbial communities from Arlington Agricultural Research Station in Wisconsin and Kellogg Biological Station in Michigan, replicating the bioenergy cropping systems trials (BCSTs)	DOE Joint Genome Institute	Soil	43.2958	-89.3799	3300002114
HTS metagenome	Draft	Soil microbial communities from 10 grassland sites in CA, CO, KS, KY, MN, MO, NM, SC, TX, that have been nitrogen fertilized	DOE Joint Genome Institute	Soil	44.2052	-122.128	3300001657
HTS metagenome	Draft	Deep ocean microbial communities from the Global Malaspina Expedition	DOE Joint Genome Institute	Seawater	-22.97	-36.95	3300000950
HTS metagenome	Draft	Hypersaline microbial communities from Lake Vida, Antarctica	DOE Joint Genome Institute	Non-Seawater saline and alkaline lake	-77.3886	161.931	3300000405
HTS metagenome	Draft	Forest soil microbial communities from Amazon Forest, Brazil	DOE Joint Genome Institute	Soil	-10.1717	-62.7875	3300000893
HTS metagenome	Draft	Forest soil microbial communities from Harvard Forest Long Term Ecological Research (LTER) site in Petersham, MA, for long-term soil warming studies	DOE Joint Genome Institute	Soil	42.533	-72.2095	3300001620
HTS metagenome	Draft	Freshwater microbial communities from Trout Bog Lake, WI and Lake Mendota, WI	DOE Joint Genome Institute	Freshwater	43.0983	-89.4053	3300002397
HTS metagenome	Draft	Freshwater microbial communities from Trout Bog Lake, WI and Lake Mendota, WI	DOE Joint Genome Institute	Freshwater	43.0983	-89.4053	3300002387
HTS metagenome	Draft	Deep ocean microbial communities from the Global Malaspina Expedition	DOE Joint Genome Institute	Seawater	-31.81	6.84	3300000994
HTS metagenome	Draft	Freshwater microbial communities from Trout Bog Lake, WI and Lake Mendota, WI	DOE Joint Genome Institute	Freshwater	43.0983	-89.4053	3300002357
HTS metagenome	Draft	Forest soil microbial communities from Harvard Forest Long Term Ecological Research (LTER) site in Petersham, MA, for long-term soil warming studies	DOE Joint Genome Institute	Soil	42.4711	-72.1726	3300001622
HTS metagenome	Draft	Soil microbial communities from Great Prairies (Kansas, Wisconsin and Iowa)	DOE Joint Genome Institute	Soil	41.8272	-93.0086	3300000569
HTS metagenome	Draft	Hypersaline mat microbial communities from Guerrero Negro, Baja California Sur, Mexico	DOE Joint Genome Institute	Non-Seawater saline and alkaline lake	27.6891	-113917	2004247004
HTS metagenome	Draft	Marine microbial communities from chronically polluted sediments in four geographic locations	DOE Joint Genome Institute	Seawater	-54.8109	-68.2955	3300000125
HTS metagenome	Draft	Deep ocean microbial communities from the Global Malaspina Expedition	DOE Joint Genome Institute	Seawater	21.06	-150.35	3300001105
HTS metagenome	Draft	Hot spring microbial communities from Yellowstone National Park, Wyoming, USA	DOE Joint Genome Institute	Thermal spring	44.5334	-110.85	2022920018
HTS metagenome	Draft	Deep ocean microbial communities from the Global Malaspina Expedition	DOE Joint Genome Institute	Seawater	-25.4941	-179.529	3300001725
HTS metagenome	Draft	Groundwater microbial communities from subsurface biofilms in sulfidic aquifier in Frasassi Gorge, Italy	DOE Joint Genome Institute	Freshwater	43.3833	12.95	3300000230
HTS metagenome	Draft	Marine microbial communities from Global Ocean Sampling (GOS)	J. Craig Venter Institute	Freshwater	9.16444	-79.8361	3300001968
HTS metagenome	Draft	Groundwater microbial communities from coal-tar-waste-contaminated well in S. Glens Falls, New York, USA	DOE Joint Genome Institute	Freshwater	43.2922	-73.6044	3300001294
HTS metagenome	Draft	Soil microbial communities from four geographically distinct crusts in the Colorado Plateau and Sonoran desert	DOE Joint Genome Institute	Soil	38.7147	-109.693	3300000827
HTS metagenome	Draft	Marine microbial communities from expanding oxygen minimum zones in the northeastern subarctic Pacific Ocean	DOE Joint Genome Institute	Seawater	48.6	-123.5	3300000188
HTS metagenome	Draft	Serpentinite rock and fluid microbial communities from Tablelands Ophiolite (Newfoundland), Coast Range Ophiolite (California) and Ligurian Springs (Italy)	DOE Joint Genome Institute	Deep subsurface	NA	NA	3300001770
HTS metagenome	Draft	Soil microbial communities from 10 grassland sites in CA, CO, KS, KY, MN, MO, NM, SC, TX, that have been nitrogen fertilized	DOE Joint Genome Institute	Soil	40.8167	-104.767	3300001061
HTS metagenome	Draft	Marine viral communities from the Subarctic Pacific Ocean	DOE Joint Genome Institute	Seawater	18.92	-104.89	3300002518
HTS metagenome	Draft	Hot Spring microbial communities from Great Boiling Spring, Nevada	DOE Joint Genome Institute	Thermal spring	40.67	-119.37	3300000084
HTS metagenome	Permanent Draft	Grasslands soil microbial communities from the Angelo Coastal Reserve, California, USA	DOE Joint Genome Institute	Soil	39.7392	-123.631	3300002910
HTS metagenome	Draft	Switchgrass rhizosphere microbial communities from Michigan, USA	DOE Joint Genome Institute	Soil	42.7948	-84.3938	2124908021
HTS metagenome	Draft	Marine and estuarine microbial communities from Columbia River Coastal Margin	J. Craig Venter Institute	Seawater	46167	-124158	3300000175
HTS metagenome	Draft	Wetland microbial communities from Twitchell Island in the Sacramento Delta	DOE Joint Genome Institute	Freshwater	38.1075	-121.65	3300001547
HTS metagenome	Permanent Draft	Grasslands soil microbial communities from the Angelo Coastal Reserve, California, USA	DOE Joint Genome Institute	Soil	39.7182	-123.653	3300002908
HTS metagenome	Draft	Forest soil microbial communities from Harvard Forest Long Term Ecological Research (LTER) site in Petersham, MA, for long-term soil warming studies	DOE Joint Genome Institute	Soil	42.533	-72.2095	3300001635
HTS metagenome	Draft	Freshwater microbial communities from Trout Bog Lake, WI and Lake Mendota, WI	DOE Joint Genome Institute	Freshwater	43.0983	-89.4053	3300002297
HTS metagenome	Draft	Groundwater microbial communities from coal-tar-waste-contaminated well in S. Glens Falls, New York, USA	DOE Joint Genome Institute	Freshwater	43.2922	-73.6044	3300001288
HTS metagenome	Draft	Marine microbial communities from Global Ocean Sampling (GOS)	J. Craig Venter Institute	Non-Seawater saline and alkaline lake	-1.22833	-90.4292	3300001970
HTS metagenome	Draft	Coastal water and sediment microbial communities from Arctic Ocean, off the coast from Alaska	DOE Joint Genome Institute	Seawater	74.0678	-145.547	2140918005
HTS metagenome	Draft	Marine microbial communities from Global Ocean Sampling (GOS)	J. Craig Venter Institute	Seawater	32.5069	-79.2639	3300001960
HTS metagenome	Draft	Deep ocean microbial communities from the Global Malaspina Expedition	DOE Joint Genome Institute	Seawater	32.08	-17.26	3300000982
HTS metagenome	Draft	Deep ocean microbial communities from the Global Malaspina Expedition	DOE Joint Genome Institute	Seawater	14.53	-118.77	3300001117
HTS metagenome	Draft	Marine sediment microbial communities from the Hellenic Volcanic Arc	DOE Joint Genome Institute	Seawater	36.5	25.45	2088090030
HTS metagenome	Draft	Hypersaline microbial communities from Antarctic Deep Lake	DOE Joint Genome Institute	Non-Seawater saline and alkaline lake	-68.54	78.18	2140918017
HTS metagenome	Draft	Marine microbial communities from expanding oxygen minimum zones in the northeastern subarctic Pacific Ocean	DOE Joint Genome Institute	Seawater	50	-145	3300000157
HTS metagenome	Draft	Saline water microbial communities from Great Salt Lake, Utah	DOE Joint Genome Institute	Non-Seawater saline and alkaline lake	41.4544	-112.666	2077657010
HTS metagenome	Draft	Marine microbial communities from chronically polluted sediments in four geographic locations	DOE Joint Genome Institute	Seawater	78.2438	15.6561	3300000130
HTS metagenome	Draft	Marine viral communities from the Subarctic Pacific Ocean	DOE Joint Genome Institute	Seawater	50	-145	3300001731
HTS metagenome	Draft	Forest soil microbial communities from Harvard Forest Long Term Ecological Research (LTER) site in Petersham, MA, for long-term soil warming studies	DOE Joint Genome Institute	Soil	42.533	-72.2095	3300001629
HTS metagenome	Draft	Hot spring microbial communities from Yellowstone National Park, Wyoming, USA	DOE Joint Genome Institute	Thermal spring	44.7335	-110.7	2022920005
HTS metagenome	Draft	Hot spring microbial communities from Bison Spring, Yellowstone National Park, USA, analyzing thermal gradients	DOE Joint Genome Institute	Thermal spring	44.6	-110.9	2010170003
HTS metagenome	Draft	Marine microbial communities from expanding oxygen minimum zones in the northeastern subarctic Pacific Ocean	DOE Joint Genome Institute	Seawater	48.35	-123.3	3300000255
HTS metagenome	Draft	Wetland microbial communities from Twitchell Island in the Sacramento Delta	DOE Joint Genome Institute	Seawater	38.1071	-121.648	3300000573
HTS metagenome	Draft	Forest soil microbial communities from Douglas fir zone in British Columbia and Gulf Coastal Plain in Texas, USA	DOE Joint Genome Institute	Soil	31.11	-95.15	3300001116
HTS metagenome	Draft	Anoxygenic and chlorotrophic microbial mat microbial communities from Yellowstone National Park, USA	DOE Joint Genome Institute	Thermal spring	44534	-110.798	3300002510
HTS metagenome	Draft	Marine microbial communities from Global Ocean Sampling (GOS)	J. Craig Venter Institute	Seawater	8.12917	-79.6911	3300001955
HTS metagenome	Draft	Soil microbial communities from Great Prairies (Kansas, Wisconsin and Iowa)	DOE Joint Genome Institute	Soil	41.8272	-93.0086	2228664021
HTS metagenome	Draft	Marine microbial communities from expanding oxygen minimum zones in the northeastern subarctic Pacific Ocean	DOE Joint Genome Institute	Seawater	48.6	-123.5	3300000211
HTS metagenome	Draft	Forest soil microbial communities from Douglas fir zone in British Columbia and Gulf Coastal Plain in Texas, USA	DOE Joint Genome Institute	Soil	46.42	-83.37	3300001150
HTS metagenome	Draft	Soil microbial communities from 10 grassland sites in CA, CO, KS, KY, MN, MO, NM, SC, TX, that have been nitrogen fertilized	DOE Joint Genome Institute	Soil	35913	-79056	3300001030
HTS metagenome	Draft	Tropical forest soil microbial communities from Luquillo Experimental Forest, Puerto Rico	DOE Joint Genome Institute	Soil	18	-65	3300000669
HTS metagenome	Draft	Sinkhole freshwater microbial communities from Lake Huron, US	Univ of Michigan	Freshwater	45.1984	-83.3272	2049941002
HTS metagenome	Draft	Polar desert microbial communities from Antarctic Dry Valleys	DOE Joint Genome Institute	Freshwater	-78.0544	164.021	3300002536
HTS metagenome	Draft	Soil microbial communities from FACE and OTC sites in USA	DOE Joint Genome Institute	Soil	36	-80934	2040502001
HTS metagenome	Draft	Marine sediment microbial communities from White Oak River estuary, North Carolina	DOE Joint Genome Institute	Seawater	34.6402	-77.1094	3300001706
HTS metagenome	Draft	Marine microbial communities from Global Ocean Sampling (GOS)	J. Craig Venter Institute	Seawater	42.5031	-67.24	3300001947
HTS metagenome	Draft	Freshwater microbial communities from Lake Kinneret	Macrogen	Freshwater	32.7872	35.6176	2010483002
HTS metagenome	Draft	Grasslands soil microbial communities from the Angelo Coastal Reserve, California, USA	DOE Joint Genome Institute	Soil	39.7182	-123.653	3300002558
HTS metagenome	Draft	Tropical forest soil microbial communities from Luquillo Experimental Forest, Puerto Rico	DOE Joint Genome Institute	Soil	18	-65	3300000658
HTS metagenome	Draft	Freshwater microbial communities from Trout Bog Lake, WI and Lake Mendota, WI	DOE Joint Genome Institute	Freshwater	43.0983	-89.4053	3300002306
HTS metagenome	Draft	Marine viral communities from the Subarctic Pacific Ocean	DOE Joint Genome Institute	Seawater	50.0008	-144.999	3300001713
HTS metagenome	Draft	Freshwater microbial communities from Trout Bog Lake, WI and Lake Mendota, WI	DOE Joint Genome Institute	Freshwater	46.04	-89.69	3300000612
HTS metagenome	Draft	Marine microbial communities from expanding oxygen minimum zones in the northeastern subarctic Pacific Ocean	DOE Joint Genome Institute	Seawater	48.6	-123.5	3300000225
HTS metagenome	Draft	Marine microbial communities from Baltimore Inner Harbor, Chesapeake Bay - harmful algal bloom	University of Maryland, College Park	Seawater	39283	-76611	3300003149
HTS metagenome	Draft	AP Microbial Forest Soil metaT BW_H17_M1375813750789	DOE Joint Genome Institute	Soil	42.4711	-72.1726	3300002669
HTS metagenome	Draft	Forest soil microbial communities from Douglas fir zone in British Columbia and Gulf Coastal Plain in Texas, USA	DOE Joint Genome Institute	Soil	38.88	-120.64	3300000732
HTS metagenome	Draft	Forest soil microbial communities from Harvard Forest Long Term Ecological Research (LTER) site in Petersham, MA, for long-term soil warming studies	DOE Joint Genome Institute	Soil	42.533	-72.2095	3300001640
HTS metagenome	Draft	Saline water microbial communities from Great Salt Lake, Utah	DOE Joint Genome Institute	Non-Seawater saline and alkaline lake	41.4544	-112.666	2051774008
HTS metagenome	Draft	AP Microbial Forest Soil metaT BW_C30_M1375813750141	DOE Joint Genome Institute	Soil	42.4711	-72.1726	3300002647
HTS metagenome	Draft	Deep ocean microbial communities from the Global Malaspina Expedition	DOE Joint Genome Institute	Seawater	-25.49	-179.52	3300000999
HTS metagenome	Draft	Tropical forest soil microbial communities from Luquillo Experimental Forest, Puerto Rico	DOE Joint Genome Institute	Soil	18	-65	3300000721
HTS metagenome	Draft	Soil microbial communities from permafrost in Bonanza Creek, Alaska	DOE Joint Genome Institute	Soil	64.4887	-157.745	2124908017
HTS metagenome	Draft	Acid Mine Drainage (AMD) microbial community from Carnoules, Gard (France)	Genoscope	Freshwater	43303	6188	3300003068
HTS metagenome	Draft	Tropical forest soil microbial communities from Luquillo Experimental Forest, Puerto Rico	DOE Joint Genome Institute	Soil	18	-65	3300000683
HTS metagenome	Draft	Freshwater microbial communities from Trout Bog Lake, WI and Lake Mendota, WI	DOE Joint Genome Institute	Freshwater	46.04	-89.69	3300000821
HTS metagenome	Draft	Marine microbial communities from expanding oxygen minimum zones in the northeastern subarctic Pacific Ocean	DOE Joint Genome Institute	Seawater	48.65	-126.667	3300000181
HTS metagenome	Draft	Freshwater microbial communities from Trout Bog Lake, WI and Lake Mendota, WI	DOE Joint Genome Institute	Freshwater	43.0983	-89.4053	3300002388
HTS metagenome	Draft	Marine microbial communities from expanding oxygen minimum zones in the northeastern subarctic Pacific Ocean	DOE Joint Genome Institute	Seawater	49.2833	-134.667	3300000190
HTS metagenome	Draft	Groundwater microbial communities from Oak Ridge Integrated Field Research Center, Tennessee, that are pristine and uranium contaminated	DOE Joint Genome Institute	Freshwater	36.1157	-84.2487	2007427000
HTS metagenome	Draft	Switchgrass rhizosphere microbial communities from Michigan, USA	DOE Joint Genome Institute	Soil	42.7948	-84.3938	2162886006
HTS metagenome	Draft	Soil microbial communities from FACE and OTC sites in USA	DOE Joint Genome Institute	Soil	36	-80934	2035918004
HTS metagenome	Draft	Marine microbial communities from chronically polluted sediments in four geographic locations	DOE Joint Genome Institute	Seawater	78.2438	15.6561	3300000243
HTS metagenome	Draft	Tropical forest soil microbial communities from Luquillo Experimental Forest, Puerto Rico	DOE Joint Genome Institute	Soil	18	-65	3300000691
HTS metagenome	Draft	Marine microbial communities from Global Ocean Sampling (GOS)	J. Craig Venter Institute	Seawater	24.1747	-84.3444	3300001958
HTS metagenome	Draft	Hot Spring microbial communities from Great Boiling Spring, Nevada	DOE Joint Genome Institute	Thermal spring	40.6583	-119.378	2053563014
HTS metagenome	Draft	AP Microbial Forest Soil metaT SWN_C19_O1375813749195	DOE Joint Genome Institute	Soil	42.533	-72.1802	3300002662
HTS metagenome	Draft	Freshwater microbial communities from Trout Bog Lake, WI and Lake Mendota, WI	DOE Joint Genome Institute	Freshwater	46.04	-89.69	3300000581
HTS metagenome	Draft	Marine microbial communities from expanding oxygen minimum zones in the northeastern subarctic Pacific Ocean	DOE Joint Genome Institute	Seawater	48.6	-123.5	3300000160
HTS metagenome	Draft	Freshwater sediment microbial communities from Lake Washington, Seattle, USA, for methane and nitrogen cycles	DOE Joint Genome Institute	Freshwater	47.6765	-122.228	2100351007
HTS metagenome	Draft	Freshwater microbial communities from Trout Bog Lake, WI and Lake Mendota, WI	DOE Joint Genome Institute	Freshwater	46.04	-89.69	3300000822
HTS metagenome	Draft	Marine and estuarine microbial communities from Columbia River Coastal Margin	J. Craig Venter Institute	Seawater	45483	-124918	2236876006
HTS metagenome	Draft	Soil microbial communities from Rifle, Colorado, USA	DOE Joint Genome Institute	Soil	39.53	-107.78	3300001073
HTS metagenome	Draft	Soil microbial communities from 10 grassland sites in CA, CO, KS, KY, MN, MO, NM, SC, TX, that have been nitrogen fertilized	DOE Joint Genome Institute	Soil	39.05	-99.1	3300001026
HTS metagenome	Draft	Hot spring microbial communities from Yellowstone National Park, Wyoming, USA	DOE Joint Genome Institute	Thermal spring	44.7101	-110.741	2014031006
HTS metagenome	Draft	Freshwater microbial communities from Trout Bog Lake, WI and Lake Mendota, WI	DOE Joint Genome Institute	Freshwater	46.04	-89.69	3300000610
HTS metagenome	Draft	Marine microbial communities from Global Ocean Sampling (GOS)	J. Craig Venter Institute	Seawater	-7.66111	-116.119	3300001928
HTS metagenome	Draft	Forest soil microbial communities from Douglas fir zone in British Columbia and Gulf Coastal Plain in Texas, USA	DOE Joint Genome Institute	Soil	38.88	-120.64	3300000431
HTS metagenome	Draft	Hot spring microbial communities from Yellowstone National Park, Wyoming, USA	DOE Joint Genome Institute	Thermal spring	44.7335	-110333	2022920008
HTS metagenome	Draft	Freshwater microbial communities from Trout Bog Lake, WI and Lake Mendota, WI	DOE Joint Genome Institute	Freshwater	46.0412	-89.6864	3300000203
HTS metagenome	Draft	Groundwater microbial communities from Oak Ridge Integrated Field Research Center, Tennessee, that are pristine and uranium contaminated	DOE Joint Genome Institute	Freshwater	36.1157	-84.2487	2006543007
HTS metagenome	Draft	Marine microbial communities from expanding oxygen minimum zones in the northeastern subarctic Pacific Ocean	DOE Joint Genome Institute	Seawater	48.7299	-123.57	3300002878
HTS metagenome	Draft	Serpentinite rock and fluid microbial communities from Tablelands Ophiolite (Newfoundland), Coast Range Ophiolite (California) and Ligurian Springs (Italy)	DOE Joint Genome Institute	Deep subsurface	NA	NA	3300001766
HTS metagenome	Draft	Forest soil microbial communities from Douglas fir zone in British Columbia and Gulf Coastal Plain in Texas, USA	DOE Joint Genome Institute	Soil	46.42	-83.37	3300001178
HTS metagenome	Draft	Environmental microbial communities from Fremont, CA and La Paraguera, Puerto Rico	DOE Joint Genome Institute	Seawater	37.5691	-122.103	3300000386
HTS metagenome	Draft	Freshwater microbial communities from Trout Bog Lake, WI and Lake Mendota, WI	DOE Joint Genome Institute	Freshwater	46.04	-89.69	3300000747
HTS metagenome	Draft	Marine microbial communities from expanding oxygen minimum zones in the northeastern subarctic Pacific Ocean	DOE Joint Genome Institute	Seawater	48.65	-126.667	3300000223
HTS metagenome	Draft	Lentic enriched actinobacterial communities from dystrophic bog Grosse Fuchskuhle, Brandenburg, Germany	DOE Joint Genome Institute	Freshwater	53.1666	13.0333	3300002301
HTS metagenome	Draft	Environmental microbial communities from Fremont, CA and La Paraguera, Puerto Rico	DOE Joint Genome Institute	Seawater	37.4754	-121.973	3300000381
HTS metagenome	Draft	Soil microbial communities from Great Prairies (Kansas, Wisconsin and Iowa)	DOE Joint Genome Institute	Soil	43.3122	-89.3708	3300000858
HTS metagenome	Draft	Hot spring microbial communities from Yellowstone National Park, Wyoming, USA	DOE Joint Genome Institute	Thermal spring	44.7335	-110.404	2022920004
HTS metagenome	Draft	Freshwater microbial communities from Trout Bog Lake, WI and Lake Mendota, WI	DOE Joint Genome Institute	Freshwater	46.04	-89.69	3300000762
HTS metagenome	Draft	Hot spring microbial communities from Yellowstone National Park, Wyoming, USA	DOE Joint Genome Institute	Thermal spring	44.7315	-110.711	2077657024
HTS metagenome	Draft	Serpentinite rock and fluid microbial communities from Tablelands Ophiolite (Newfoundland), Coast Range Ophiolite (California) and Ligurian Springs (Italy)	DOE Joint Genome Institute	Deep subsurface	NA	NA	3300001795
HTS metagenome	Draft	Forest soil microbial communities from Douglas fir zone in British Columbia and Gulf Coastal Plain in Texas, USA	DOE Joint Genome Institute	Soil	38.88	-120.64	3300000904
HTS metagenome	Draft	Marine microbial communities from Global Ocean Sampling (GOS)	J. Craig Venter Institute	Seawater	32.1748	-64.0102	3300001971
HTS metagenome	Draft	Arctic peat soil microbial communities from the Barrow Environmental Observatory site, Barrow, Alaska, USA	DOE Joint Genome Institute	Soil	71.2838	-156.599	3300001871
HTS metagenome	Draft	Hot spring microbial communities from Five GeoThermal spring in Yellowstone National Park	J. Craig Venter Institute	Thermal spring	44.9077	-110.395	3300003090
HTS metagenome	Draft	Soil microbial communities from four geographically distinct crusts in the Colorado Plateau and Sonoran desert	DOE Joint Genome Institute	Soil	38.7147	-109.693	3300000750
HTS metagenome	Draft	Marine microbial communities from expanding oxygen minimum zones in the northeastern subarctic Pacific Ocean	DOE Joint Genome Institute	Seawater	49.5667	-138.667	3300000218
HTS metagenome	Draft	Coastal water and sediment microbial communities from Arctic Ocean, off the coast from Alaska	DOE Joint Genome Institute	Seawater	74.0678	-145.547	2100351001
HTS metagenome	Draft	Arctic peat soil microbial communities from the Barrow Environmental Observatory site, Barrow, Alaska, USA	DOE Joint Genome Institute	Soil	71.2709	-156.81	3300002179
HTS metagenome	Draft	Deep ocean microbial communities from the Global Malaspina Expedition	DOE Joint Genome Institute	Seawater	21.0597	-150.429	3300001726
HTS metagenome	Draft	Soil microbial communities from Rifle, Colorado, USA	DOE Joint Genome Institute	Soil	39.5348	-107.783	3300002502
HTS metagenome	Draft	Marine viral communities from the Subarctic Pacific Ocean	DOE Joint Genome Institute	Seawater	18.92	-108.8	3300002482
HTS metagenome	Draft	Soil microbial communities from 10 grassland sites in CA, CO, KS, KY, MN, MO, NM, SC, TX, that have been nitrogen fertilized	DOE Joint Genome Institute	Soil	35913	-79056	3300001027
HTS metagenome	Draft	Soil microbial communities from permafrost in Bonanza Creek, Alaska	DOE Joint Genome Institute	Soil	64.4887	-157.745	2124908043
HTS metagenome	Draft	Freshwater sediment microbial communities from Loktak Lake, India	National Environmental Engineering Research Institute-CSIR	Freshwater	24.5626	93.8153	3300003152
HTS metagenome	Draft	Soil microbial communities from permafrost in Bonanza Creek, Alaska	DOE Joint Genome Institute	Soil	64.7036	-157.745	3300000522
HTS metagenome	Draft	Arctic peat soil microbial communities from the Barrow Environmental Observatory site, Barrow, Alaska, USA	DOE Joint Genome Institute	Soil	71.2999	-156.61	3300001413
HTS metagenome	Draft	Freshwater microbial communities from Trout Bog Lake, WI and Lake Mendota, WI	DOE Joint Genome Institute	Freshwater	43.0983	-89.4053	3300002304
HTS metagenome	Draft	Marine sediment archaeal communities from Santa Barbara Basin, CA, that are anaerobic and methane-oxidizing	DOE Joint Genome Institute	Seawater	34.21	-119.5	2084038021
HTS metagenome	Draft	Freshwater microbial communities from Trout Bog Lake, WI and Lake Mendota, WI	DOE Joint Genome Institute	Freshwater	43.0983	-89.4053	3300002362
HTS metagenome	Draft	Arctic peat soil microbial communities from the Barrow Environmental Observatory site, Barrow, Alaska, USA	DOE Joint Genome Institute	Soil	71.2999	-156.61	3300001405
HTS metagenome	Draft	Tropical forest soil microbial communities from Luquillo Experimental Forest, Puerto Rico	DOE Joint Genome Institute	Soil	18	-65	3300000706
HTS metagenome	Draft	Soil microbial communities from 10 grassland sites in CA, CO, KS, KY, MN, MO, NM, SC, TX, that have been nitrogen fertilized	DOE Joint Genome Institute	Soil	40.8167	-104.767	3300001062
HTS metagenome	Draft	Hot Spring microbial communities from Great Boiling Spring, Nevada	DOE Joint Genome Institute	Thermal spring	40.67	-119.37	3300000109
HTS metagenome	Draft	Forest soil microbial communities from Harvard Forest Long Term Ecological Research (LTER) site in Petersham, MA, for long-term soil warming studies	DOE Joint Bioenergy Institute	Soil	42.533	-72.2095	3300001633
HTS metagenome	Draft	Marine microbial communities from expanding oxygen minimum zones in the northeastern subarctic Pacific Ocean	DOE Joint Genome Institute	Seawater	48.7299	-123.57	3300002683
HTS metagenome	Draft	Freshwater microbial communities from Trout Bog Lake, WI and Lake Mendota, WI	DOE Joint Genome Institute	Freshwater	46.04	-89.69	3300000751
HTS metagenome	Draft	Hot spring microbial communities from Five GeoThermal spring in Yellowstone National Park	J. Craig Venter Institute	Thermal spring	44.9694	-110.69	3300003092
HTS metagenome	Draft	Hot spring microbial communities from Yellowstone National Park, Wyoming, USA	DOE Joint Genome Institute	Thermal spring	44.7315	-110.711	2077657023
HTS metagenome	Draft	Arctic peat soil microbial communities from the Barrow Environmental Observatory site, Barrow, Alaska, USA	DOE Joint Genome Institute	Soil	71.2909	-156.788	3300001869
HTS metagenome	Draft	Marine sediment microbial communities from deep subseafloor of Shimokita Peninsula, Japan - 107 mbsf	Japan Agency for Marine-Earth Science and Technology	Seawater	41.1773	142.201	3300003141
HTS metagenome	Draft	Acid Mine Drainage (AMD) microbial and viral communities from Richmond mine, Iron Mountain, CA	DOE Joint Genome Institute	Freshwater	40.6781	-122.515	2010484004
HTS metagenome	Draft	Soil microbial communities from Arlington Agricultural Research Station in Wisconsin and Kellogg Biological Station in Michigan, replicating the bioenergy cropping systems trials (BCSTs)	DOE Joint Genome Institute	Soil	43.2958	-89.3799	3300002108
HTS metagenome	Draft	Deep ocean microbial communities from the Global Malaspina Expedition	DOE Joint Genome Institute	Seawater	-5.74	-170.77	3300000961
HTS metagenome	Draft	Soil microbial communities from four geographically distinct crusts in the Colorado Plateau and Sonoran desert	DOE Joint Genome Institute	Soil	38.7147	-109.693	3300000828
HTS metagenome	Draft	Groundwater microbial communities from subsurface biofilms in sulfidic aquifier in Frasassi Gorge, Italy	DOE Joint Genome Institute	Freshwater	43.3833	12.95	3300000228
HTS metagenome	Draft	Pelagic marine microbial communities from the LTER site Helgoland, North Sea, for post-phytoplankton bloom and carbon turnover studies	DOE Joint Genome Institute	Seawater	54.1842	7.9	3300001354
HTS metagenome	Draft	Hot spring microbial communities from Yellowstone National Park, Wyoming, USA	DOE Joint Genome Institute	Thermal spring	44.5341	-110.798	2022920012
HTS metagenome	Draft	Freshwater microbial communities from Trout Bog Lake, WI and Lake Mendota, WI	DOE Joint Genome Institute	Freshwater	46.04	-89.69	3300000745
HTS metagenome	Draft	Hot spring microbial communities from Yellowstone National Park, Wyoming, USA	DOE Joint Genome Institute	Thermal spring	44.7335	-110.7	2013515001
HTS metagenome	Draft	Soil microbial communities from Rifle, Colorado, USA	DOE Joint Genome Institute	Soil	39.53	-107.78	3300002407
HTS metagenome	Draft	Marine microbial communities from Global Ocean Sampling (GOS)	J. Craig Venter Institute	Seawater	24.4883	-83.07	3300001953
HTS metagenome	Draft	Soil microbial communities from Great Prairies (Kansas, Wisconsin and Iowa)	DOE Joint Genome Institute	Soil	43.3122	-89.3708	2067725001
HTS metagenome	Draft	Freshwater microbial communities from Trout Bog Lake, WI and Lake Mendota, WI	DOE Joint Genome Institute	Freshwater	43.0983	-89.4053	3300002365
HTS metagenome	Draft	Marine microbial communities from expanding oxygen minimum zones in the northeastern subarctic Pacific Ocean	DOE Joint Genome Institute	Seawater	48.35	-123.29	3300000195
HTS metagenome	Draft	Hot spring microbial communities from Yellowstone National Park, Wyoming, USA	DOE Joint Genome Institute	Thermal spring	44.5334	-110.85	2016842003
HTS metagenome	Draft	Soil microbial communities from 10 grassland sites in CA, CO, KS, KY, MN, MO, NM, SC, TX, that have been nitrogen fertilized	DOE Joint Genome Institute	Soil	39.2355	-121.284	3300001465
HTS metagenome	Draft	Soil microbial communities from permafrost in Bonanza Creek, Alaska	DOE Joint Genome Institute	Soil	64.4887	-157.745	2088090004
HTS metagenome	Draft	Wetland microbial communities from Twitchell Island in the Sacramento Delta	DOE Joint Genome Institute	Seawater	38.1073	-121.649	3300000100
HTS metagenome	Draft	Saline desert soil microbial communities from Kutch, Gujarat, India	Genome Initiative	Soil	23.9081	70.5378	3300002082
HTS metagenome	Draft	Soil microbial communities from Rifle, Colorado, USA	DOE Joint Genome Institute	Soil	39.5348	-107.783	3300002223
HTS metagenome	Draft	Marine microbial communities from Global Ocean Sampling (GOS)	J. Craig Venter Institute	Seawater	44.6903	-63.6372	3300001938
HTS metagenome	Draft	Freshwater sediment microbial communities from Lake Washington, Seattle, USA, for methane and nitrogen cycles	DOE Joint Genome Institute	Freshwater	47052	-122.268	2084038009
HTS metagenome	Draft	Arctic peat soil microbial communities from the Barrow Environmental Observatory site, Barrow, Alaska, USA	DOE Joint Genome Institute	Soil	71.2906	-156.789	3300002551
HTS metagenome	Draft	Freshwater microbial communities from Trout Bog Lake, WI and Lake Mendota, WI	DOE Joint Genome Institute	Freshwater	43.0983	-89.4053	3300002399
HTS metagenome	Draft	Hypersaline mat water microbial communities from Elkhorn Slough, California, USA	DOE Joint Genome Institute	Non-Seawater saline and alkaline lake	36.8219	-121744	2061766005
HTS metagenome	Draft	Hypersaline microbial communities from Lake Vida, Antarctica	DOE Joint Genome Institute	Non-Seawater saline and alkaline lake	-77.3886	161.931	3300001130
HTS metagenome	Draft	Hydrocarbon resource environments microbial communities from Canada and USA	McGill Univ	Soil	56.7027	-111.395	3300001393
HTS metagenome	Draft	Marine microbial communities from expanding oxygen minimum zones in the northeastern subarctic Pacific Ocean	DOE Joint Genome Institute	Seawater	48.35	-123.29	3300000153
HTS metagenome	Draft	Marine viral communities from the Subarctic Pacific Ocean	DOE Joint Genome Institute	Seawater	18.92	-104.89	3300002483
HTS metagenome	Draft	Marine microbial communities from expanding oxygen minimum zones in the northeastern subarctic Pacific Ocean	DOE Joint Genome Institute	Seawater	48.6	-123.5	3300000237
HTS metagenome	Draft	Marine microbial communities from chronically polluted sediments in four geographic locations	DOE Joint Genome Institute	Seawater	78.2372	15.6778	3300000127
HTS metagenome	Draft	Acid Mine Drainage (AMD) microbial community from Carnoules, Gard (France)	Genoscope	Freshwater	43303	6188	3300003081
HTS metagenome	Draft	Hot spring viral communities from Yellowstone National Park, Wyoming, USA	DOE Joint Genome Institute	Thermal spring	44.6533	-110.485	2015391000
HTS metagenome	Finished	Switchgrass, Maize and Miscanthus rhizosphere microbial communities from University of Illinois Energy Farm, Urbana, IL	Univ of Illinois at Urbana-Champaign	Soil	40109	-88204	2044078000
HTS metagenome	Draft	Soil microbial communities from FACE and OTC sites in USA	DOE Joint Genome Institute	Soil	36.7667	-115.95	2119805011
HTS metagenome	Draft	Environmental microbial communities from Fremont, CA and La Paraguera, Puerto Rico	DOE Joint Genome Institute	Seawater	37.5691	-122.103	3300000426
HTS metagenome	Draft	Grasslands soil microbial communities from the Angelo Coastal Reserve, California, USA	DOE Joint Genome Institute	Soil	39.7182	-123.653	3300002562
HTS metagenome	Draft	Marine microbial communities from Global Ocean Sampling (GOS)	J. Craig Venter Institute	Seawater	-4.49889	-105.07	3300001929
HTS metagenome	Draft	AP Microbial Forest Soil metaT BW_C19_O1375813750504	DOE Joint Genome Institute	Soil	42.4711	-72.1726	3300002659
HTS metagenome	Draft	Freshwater microbial communities from Trout Bog Lake, WI and Lake Mendota, WI	DOE Joint Genome Institute	Freshwater	46.04	-89.69	3300000643
HTS metagenome	Draft	Forest soil microbial communities from Douglas fir zone in British Columbia and Gulf Coastal Plain in Texas, USA	DOE Joint Genome Institute	Soil	49.08	-89.38	3300001100
HTS metagenome	Draft	Tropical forest soil microbial communities from Luquillo Experimental Forest, Puerto Rico	DOE Joint Genome Institute	Soil	18	-65	3300000725
HTS metagenome	Draft	Freshwater microbial communities from Trout Bog Lake, WI and Lake Mendota, WI	DOE Joint Genome Institute	Freshwater	43.0983	-89.4053	3300002274
HTS metagenome	Draft	Soil microbial communities from Arlington Agricultural Research Station in Wisconsin and Kellogg Biological Station in Michigan, replicating the bioenergy cropping systems trials (BCSTs)	DOE Joint Genome Institute	Soil	43.2958	-89.3799	3300001701
HTS metagenome	Draft	Soil microbial communities from Rifle, Colorado, USA	DOE Joint Genome Institute	Soil	39.53	-107.78	3300002121
HTS metagenome	Draft	Marine microbial communities from expanding oxygen minimum zones in the northeastern subarctic Pacific Ocean	DOE Joint Genome Institute	Seawater	48.6	-123.5	3300000254
HTS metagenome	Draft	Marine microbial communities from Global Ocean Sampling (GOS)	J. Craig Venter Institute	Seawater	18.0367	-83.7847	3300001964
HTS metagenome	Draft	Forest soil microbial communities from Harvard Forest Long Term Ecological Research (LTER) site in Petersham, MA, for long-term soil warming studies	DOE Joint Genome Institute	Soil	42.533	-72.2095	3300001625
HTS metagenome	Draft	Freshwater microbial communities from Trout Bog Lake, WI and Lake Mendota, WI	DOE Joint Genome Institute	Freshwater	46.04	-89.69	3300000639
HTS metagenome	Draft	Marine sediment archaeal communities from Santa Barbara Basin, CA, that are anaerobic and methane-oxidizing	DOE Joint Genome Institute	Seawater	34.21	-119.5	2077657014
HTS metagenome	Draft	Freshwater microbial communities from Trout Bog Lake, WI and Lake Mendota, WI	DOE Joint Genome Institute	Freshwater	46.04	-89.69	3300000593
HTS metagenome	Draft	Marine microbial communities from Global Ocean Sampling (GOS)	J. Craig Venter Institute	Seawater	43.6322	-66.8472	3300001935
HTS metagenome	Draft	Arctic peat soil microbial communities from the Barrow Environmental Observatory site, Barrow, Alaska, USA	DOE Joint Genome Institute	Soil	71.2999	-156.61	3300001418
HTS metagenome	Draft	Forest soil microbial communities from Douglas fir zone in British Columbia and Gulf Coastal Plain in Texas, USA	DOE Joint Genome Institute	Soil	46.42	-83.37	3300001546
HTS metagenome	Draft	Freshwater microbial communities from Lake Kinneret	Macrogen	Freshwater	32.7872	35.6176	2010483004
HTS metagenome	Draft	Soil microbial communities from 10 grassland sites in CA, CO, KS, KY, MN, MO, NM, SC, TX, that have been nitrogen fertilized	DOE Joint Genome Institute	Soil	39.2355	-121.284	3300001421
HTS metagenome	Draft	Marine and estuarine microbial communities from Columbia River Coastal Margin	J. Craig Venter Institute	Seawater	45483	-124918	2236876007
HTS metagenome	Draft	Soil microbial communities from 10 grassland sites in CA, CO, KS, KY, MN, MO, NM, SC, TX, that have been nitrogen fertilized	DOE Joint Genome Institute	Soil	40.8167	-104.767	3300001119
HTS metagenome	Draft	Soil microbial communities from 10 grassland sites in CA, CO, KS, KY, MN, MO, NM, SC, TX, that have been nitrogen fertilized	DOE Joint Genome Institute	Soil	35913	-79056	3300001018
HTS metagenome	Draft	AP Peat Soil Metatranscriptome 191384369730123	DOE Joint Genome Institute	Soil	50.13	11.88	3300003297
HTS metagenome	Draft	AP Microbial Forest Soil metaT SWN_H13_O1375813749736	DOE Joint Genome Institute	Soil	42.533	-72.1802	3300002663
HTS metagenome	Draft	Arctic peat soil microbial communities from the Barrow Environmental Observatory site, Barrow, Alaska, USA	DOE Joint Genome Institute	Soil	71.2905	-156.789	3300002569
HTS metagenome	Draft	Acid mine drainage microbial communities from Los Rueldos abandoned Hg mine in Spain - Sample B1B	CSIC, Institute of Catalysis, Madrid, Spain	Freshwater	43.25	-5.76667	3300003127
HTS metagenome	Draft	Freshwater microbial communities from Lake Kinneret	Macrogen	Freshwater	32.7872	35.6176	2010483000
HTS metagenome	Draft	Marine bacterioplankton communities from Palmer Station B, Arthur Harbor, Antarctica	DOE Joint Genome Institute	Seawater	-64067	-64767	2040502004
HTS metagenome	Draft	Tropical forest soil microbial communities from Luquillo Experimental Forest, Puerto Rico	DOE Joint Genome Institute	Soil	18	-65	3300000723
HTS metagenome	Draft	Marine microbial communities from Near-Shore Anoxic Basin of Saanich Inlet of Vancouver	DOE Joint Genome Institute	Seawater	48.5891	-123.504	3300003071
HTS metagenome	Draft	Environmental microbial communities from Fremont, CA and La Paraguera, Puerto Rico	DOE Joint Genome Institute	Seawater	37.4725	-121.973	3300000412
HTS metagenome	Draft	Soil microbial communities from 10 grassland sites in CA, CO, KS, KY, MN, MO, NM, SC, TX, that have been nitrogen fertilized	DOE Joint Genome Institute	Soil	40.8167	-104.767	3300000996
HTS metagenome	Draft	Hypersaline mat microbial communities from extreme environments in Yellowstone National Park, Wyoming, Hot Lake, Washington, and Elkhorn Slough, California, USA and Guerrero Negro, Mexico	DOE Joint Genome Institute	Thermal spring	44.5341	-110.798	3300000345
HTS metagenome	Draft	Hypersaline mat microbial communities from extreme environments in Yellowstone National Park, Wyoming, Hot Lake, Washington, and Elkhorn Slough, California, USA and Guerrero Negro, Mexico	DOE Joint Genome Institute	Non-Seawater saline and alkaline lake	44376	-110.69	3300001684
HTS metagenome	Draft	Freshwater microbial communities from Trout Bog Lake, WI and Lake Mendota, WI	DOE Joint Genome Institute	Freshwater	46.04	-89.69	3300000647
HTS metagenome	Draft	Hypersaline mat microbial communities from extreme environments in Yellowstone National Park, Wyoming, Hot Lake, Washington, and Elkhorn Slough, California, USA and Guerrero Negro, Mexico	DOE Joint Genome Institute	Non-Seawater saline and alkaline lake	44376	-110.69	3300001446
HTS metagenome	Draft	Forest soil microbial communities from Douglas fir zone in British Columbia and Gulf Coastal Plain in Texas, USA	DOE Joint Genome Institute	Soil	49.08	-89.38	3300001084
HTS metagenome	Draft	Marine and estuarine microbial communities from Columbia River Coastal Margin	J. Craig Venter Institute	Seawater	44651	-124295	2236876010
HTS metagenome	Permanent Draft	Forest soil microbial communities from Harvard Forest Long Term Ecological Research (LTER) site in Petersham, MA, for long-term soil warming studies	DOE Joint Genome Institute	Soil	42.5504	-72.1802	3300002954
HTS metagenome	Draft	Soil microbial communities from FACE and OTC sites in USA	DOE Joint Genome Institute	Soil	38.8838	-76.5499	2035918006
HTS metagenome	Draft	Arctic peat soil microbial communities from the Barrow Environmental Observatory site, Barrow, Alaska, USA	DOE Joint Genome Institute	Soil	71.2905	-156.789	3300002538
HTS metagenome	Draft	Alkaline sediment microbial communities from Soda lakes and Soda Solonchak soils	DOE Joint Genome Institute	Non-Seawater saline and alkaline lake	35.2344	-119.894	3300000477
HTS metagenome	Draft	Soil microbial communities from 10 grassland sites in CA, CO, KS, KY, MN, MO, NM, SC, TX, that have been nitrogen fertilized	DOE Joint Genome Institute	Soil	39.2355	-121.284	3300001052
HTS metagenome	Draft	Marine microbial communities from expanding oxygen minimum zones in the northeastern subarctic Pacific Ocean	DOE Joint Genome Institute	Seawater	48.6	-123.5	3300002599
HTS metagenome	Draft	Groundwater microbial communities from coal-tar-waste-contaminated well in S. Glens Falls, New York, USA	DOE Joint Genome Institute	Freshwater	43.2922	-73.6044	3300001291
HTS metagenome	Draft	Forest soil microbial communities from Douglas fir zone in British Columbia and Gulf Coastal Plain in Texas, USA	DOE Joint Genome Institute	Soil	46.42	-83.37	3300001471
HTS metagenome	Draft	Soil microbial communities from Arlington Agricultural Research Station in Wisconsin and Kellogg Biological Station in Michigan, replicating the bioenergy cropping systems trials (BCSTs)	DOE Joint Genome Institute	Soil	43.2958	-89.3799	3300002117
HTS metagenome	Draft	Hypersaline mat microbial communities from extreme environments in Yellowstone National Park, Wyoming, Hot Lake, Washington, and Elkhorn Slough, California, USA and Guerrero Negro, Mexico	DOE Joint Genome Institute	Freshwater	48.9735	-119.476	3300001112
HTS metagenome	Draft	Forest soil microbial communities from Harvard Forest Long Term Ecological Research (LTER) site in Petersham, MA, for long-term soil warming studies	DOE Joint Genome Institute	Soil	42.5504	-72.1802	3300001638
HTS metagenome	Draft	Wetland microbial communities from Twitchell Island in the Sacramento Delta	DOE Joint Genome Institute	Seawater	38.1073	-121.649	3300000313
HTS metagenome	Draft	Marine eukaryotic phytoplankton communities from the Norwegian Sea and Atlantic Ocean	DOE Joint Genome Institute	Seawater	73.0188	9.8566	3300002153
HTS metagenome	Draft	Freshwater microbial communities from Trout Bog Lake, WI and Lake Mendota, WI	DOE Joint Genome Institute	Freshwater	46.04	-89.69	3300000629
HTS metagenome	Draft	Alkaline sediment microbial communities from Soda lakes and Soda Solonchak soils	DOE Joint Genome Institute	Non-Seawater saline and alkaline lake	35.2344	-119.894	3300000563
HTS metagenome	Draft	Environmental microbial communities from Fremont, CA and La Paraguera, Puerto Rico	DOE Joint Genome Institute	Seawater	37.5692	-122.102	3300000418
HTS metagenome	Draft	Soil microbial communities from permafrost in Bonanza Creek, Alaska	DOE Joint Genome Institute	Soil	64.7036	-157.745	3300000411
HTS metagenome	Draft	Soil microbial communities from permafrost in Bonanza Creek, Alaska	DOE Joint Genome Institute	Soil	64.4887	-157.745	3300000334
HTS metagenome	Draft	Forest soil microbial communities from Douglas fir zone in British Columbia and Gulf Coastal Plain in Texas, USA	DOE Joint Genome Institute	Soil	49.08	-89.38	3300001181
HTS metagenome	Draft	Marine microbial communities from expanding oxygen minimum zones in the northeastern subarctic Pacific Ocean	DOE Joint Genome Institute	Seawater	48.6	-123.5	3300000187
HTS metagenome	Draft	Marine microbial communities from the Baltic Sea	Royal Institute of Technology, Stockholm	Seawater	59.8889	24.8474	2119805000
HTS metagenome	Draft	Forest soil microbial communities from Douglas fir zone in British Columbia and Gulf Coastal Plain in Texas, USA	DOE Joint Genome Institute	Soil	49.08	-89.38	3300001082
HTS metagenome	Draft	Marine microbial communities from expanding oxygen minimum zones in the northeastern subarctic Pacific Ocean	DOE Joint Genome Institute	Seawater	50	-145	3300000259
HTS metagenome	Draft	Freshwater microbial communities from Trout Bog Lake, WI and Lake Mendota, WI	DOE Joint Genome Institute	Freshwater	46.04	-89.69	3300000636
HTS metagenome	Draft	Soil microbial communities from Rifle, Colorado, USA	DOE Joint Genome Institute	Soil	39.5348	-107.783	3300002209
HTS metagenome	Draft	Tropical forest soil microbial communities from Luquillo Experimental Forest, Puerto Rico	DOE Joint Genome Institute	Soil	18	-65	3300000733
HTS metagenome	Draft	Hypersaline mat microbial communities from extreme environments in Yellowstone National Park, Wyoming, Hot Lake, Washington, and Elkhorn Slough, California, USA and Guerrero Negro, Mexico	DOE Joint Genome Institute	Freshwater	48.9735	-119.476	3300000910
HTS metagenome	Draft	Soil microbial communities from 10 grassland sites in CA, CO, KS, KY, MN, MO, NM, SC, TX, that have been nitrogen fertilized	DOE Joint Genome Institute	Soil	39.2355	-121.284	3300001048
HTS metagenome	Draft	Tropical forest soil microbial communities from Luquillo Experimental Forest, Puerto Rico	DOE Joint Genome Institute	Soil	18	-65	3300000662
HTS metagenome	Draft	Coastal water and sediment microbial communities from Arctic Ocean, off the coast from Alaska	DOE Joint Genome Institute	Seawater	74.0678	-145.547	2100351012
HTS metagenome	Draft	Saline water microbial communities from Great Salt Lake, Utah	DOE Joint Genome Institute	Non-Seawater saline and alkaline lake	41.4544	-112.666	2058419001
HTS metagenome	Draft	Hypersaline mat microbial communities from Guerrero Negro, Baja California Sur, Mexico	DOE Joint Genome Institute	Non-Seawater saline and alkaline lake	27.6891	-113917	2004247009
HTS metagenome	Draft	Freshwater microbial communities from Trout Bog Lake, WI and Lake Mendota, WI	DOE Joint Genome Institute	Freshwater	43.0983	-89.4053	3300002383
HTS metagenome	Draft	Marine microbial communities from expanding oxygen minimum zones in the northeastern subarctic Pacific Ocean	DOE Joint Genome Institute	Seawater	48.6	-123.5	3300002605
HTS metagenome	Draft	Forest soil microbial communities from Douglas fir zone in British Columbia and Gulf Coastal Plain in Texas, USA	DOE Joint Genome Institute	Soil	38.88	-120.64	3300000672
HTS metagenome	Draft	Forest soil microbial communities from Douglas fir zone in British Columbia and Gulf Coastal Plain in Texas, USA	DOE Joint Genome Institute	Soil	46.42	-83.37	3300001166
HTS metagenome	Draft	Fresh water viral communities from Lake Needwood, MD	J. Craig Venter Institute	Freshwater	39121	-77129	3300003105
HTS metagenome	Draft	Marine microbial communities from expanding oxygen minimum zones in the northeastern subarctic Pacific Ocean	DOE Joint Genome Institute	Seawater	48.7299	-123.57	3300002696
HTS metagenome	Draft	Hypersaline water microbial communities from Lake Tyrrell, Victoria, Australia	J. Craig Venter Institute	Non-Seawater saline and alkaline lake	-35.2872	142.826	2124908030
HTS metagenome	Draft	Freshwater sediment microbial communities from Lake Washington, Seattle, USA, for methane and nitrogen cycles	DOE Joint Genome Institute	Freshwater	47.07	-122.279	2088090009
HTS metagenome	Draft	Marine microbial communities from Global Ocean Sampling (GOS)	J. Craig Venter Institute	Seawater	42.8528	-66.2172	3300001941
HTS metagenome	Draft	Marine microbial communities from expanding oxygen minimum zones in the northeastern subarctic Pacific Ocean	DOE Joint Genome Institute	Seawater	49.5667	-138.667	3300000260
HTS metagenome	Draft	Alkaline sediment microbial communities from Soda lakes and Soda Solonchak soils	DOE Joint Genome Institute	Non-Seawater saline and alkaline lake	35.2344	-119.894	3300000367
HTS metagenome	Permanent Draft	Grasslands soil microbial communities from the Angelo Coastal Reserve, California, USA	DOE Joint Genome Institute	Soil	39.7392	-123.631	3300002914
HTS metagenome	Draft	Marine microbial communities from chronically polluted sediments in four geographic locations	DOE Joint Genome Institute	Seawater	59.3633	18.1192	3300000792
HTS metagenome	Draft	Forest soil microbial communities from Douglas fir zone in British Columbia and Gulf Coastal Plain in Texas, USA	DOE Joint Genome Institute	Soil	46.42	-83.37	3300001173
HTS metagenome	Draft	Forest soil microbial communities from Douglas fir zone in British Columbia and Gulf Coastal Plain in Texas, USA	DOE Joint Genome Institute	Soil	31.11	-95.15	3300001153
HTS metagenome	Draft	Environmental microbial communities from Fremont, CA and La Paraguera, Puerto Rico	DOE Joint Genome Institute	Seawater	37.569	-122.102	3300000425
HTS metagenome	Permanent Draft	Arctic peat soil microbial communities from the Barrow Environmental Observatory site, Barrow, Alaska, USA	DOE Joint Genome Institute	Soil	71.2838	-156.599	3300002989
HTS metagenome	Draft	Marine microbial communities from expanding oxygen minimum zones in the northeastern subarctic Pacific Ocean	DOE Joint Genome Institute	Seawater	48.6	-123.5	3300000212
HTS metagenome	Draft	Hot spring microbial communities from Yellowstone National Park, Wyoming, USA	DOE Joint Genome Institute	Thermal spring	44.7319	-110.711	2014031004
HTS metagenome	Draft	Alkaline sediment microbial communities from Soda lakes and Soda Solonchak soils	DOE Joint Genome Institute	Non-Seawater saline and alkaline lake	35.2344	-119.894	3300000447
HTS metagenome	Draft	Freshwater microbial communities from Trout Bog Lake, WI and Lake Mendota, WI	DOE Joint Genome Institute	Freshwater	46.04	-89.69	3300000768
HTS metagenome	Draft	Anoxygenic and chlorotrophic microbial mat microbial communities from Yellowstone National Park, USA	DOE Joint Genome Institute	Thermal spring	44534	-110.798	3300002493
HTS metagenome	Draft	Freshwater microbial communities from Trout Bog Lake, WI and Lake Mendota, WI	DOE Joint Genome Institute	Freshwater	46.0412	-89.6864	3300000162
HTS metagenome	Draft	Hypersaline mat microbial communities from extreme environments in Yellowstone National Park, Wyoming, Hot Lake, Washington, and Elkhorn Slough, California, USA and Guerrero Negro, Mexico	DOE Joint Genome Institute	Non-Seawater saline and alkaline lake	44376	-110.69	3300001337
HTS metagenome	Draft	Arctic peat soil microbial communities from the Barrow Environmental Observatory site, Barrow, Alaska, USA	DOE Joint Genome Institute	Soil	71.2838	-156.599	3300002563
HTS metagenome	Draft	Soil microbial communities from Arlington Agricultural Research Station in Wisconsin and Kellogg Biological Station in Michigan, replicating the bioenergy cropping systems trials (BCSTs)	DOE Joint Genome Institute	Soil	43.2958	-89.3799	3300001694
HTS metagenome	Draft	Forest soil microbial communities from Harvard Forest Long Term Ecological Research (LTER) site in Petersham, MA, for long-term soil warming studies	DOE Joint Genome Institute	Soil	42.533	-72.2095	3300001631
HTS metagenome	Draft	Peatlands soil microbial communities from Germany and Austria, that are sulfate reducing	DOE Joint Genome Institute	Soil	50.13	11.88	3300000567
HTS metagenome	Draft	Forest soil microbial communities from Harvard Forest Long Term Ecological Research (LTER) site in Petersham, MA, for long-term soil warming studies	DOE Joint Genome Institute	Soil	42.4711	-72.1726	3300001606
HTS metagenome	Draft	Polar desert microbial communities from Antarctic Dry Valleys	DOE Joint Genome Institute	Freshwater	-78.0486	163.805	3300002548
HTS metagenome	Draft	Freshwater microbial communities from Trout Bog Lake, WI and Lake Mendota, WI	DOE Joint Genome Institute	Freshwater	43.0983	-89.4053	3300002358
HTS metagenome	Draft	Deep ocean microbial communities from the Global Malaspina Expedition	DOE Joint Genome Institute	Seawater	-30.33	103.31	3300001046
HTS metagenome	Draft	Marine microbial communities from expanding oxygen minimum zones in the northeastern subarctic Pacific Ocean	DOE Joint Genome Institute	Seawater	48.35	-123.29	3300000325
HTS metagenome	Draft	Marine viral communities from deep ocean hydrothermal plumes from the Lau and Guaymas Basin	University of Michigan	Seawater	-20.0532	-176.134	3300003086
HTS metagenome	Draft	Soil microbial communities from Rifle, Colorado, USA	DOE Joint Genome Institute	Freshwater	39.53	-107.78	3300001041
HTS metagenome	Draft	Soil microbial communities from 10 grassland sites in CA, CO, KS, KY, MN, MO, NM, SC, TX, that have been nitrogen fertilized	DOE Joint Genome Institute	Soil	39.05	-99.1	3300001011
HTS metagenome	Draft	Marine Trichodesmium cyanobacterial communities from the North Pacific Subtropical Gyre outside Oahu, Hawaii	Penn State University	Seawater	22.75	-158	2264265224
HTS metagenome	Draft	Freshwater microbial communities from Trout Bog Lake, WI and Lake Mendota, WI	DOE Joint Genome Institute	Freshwater	46.0412	-89.6864	2199034001
HTS metagenome	Draft	Marine microbial communities from expanding oxygen minimum zones in the northeastern subarctic Pacific Ocean	DOE Joint Genome Institute	Seawater	48.7299	-123.57	3300002693
HTS metagenome	Draft	Soil microbial communities from Charlotte, North Carolina, that are pyrene degrading	University of North Carolina at Chapel Hill	Soil	35.2269	-80.8433	2021593002
HTS metagenome	Draft	Forest soil microbial communities from Douglas fir zone in British Columbia and Gulf Coastal Plain in Texas, USA	DOE Joint Genome Institute	Soil	38.88	-120.64	3300001104
HTS metagenome	Draft	Freshwater microbial communities from Trout Bog Lake, WI and Lake Mendota, WI	DOE Joint Genome Institute	Freshwater	46.04	-89.69	3300000623
HTS metagenome	Draft	Groundwater microbial communities from subsurface biofilms in sulfidic aquifier in Frasassi Gorge, Italy	DOE Joint Genome Institute	Freshwater	43.3833	12.95	3300000235
HTS metagenome	Draft	Tropical forest soil microbial communities from Luquillo Experimental Forest, Puerto Rico	DOE Joint Genome Institute	Soil	18	-65	3300000687
HTS metagenome	Draft	Marine viral communities from the Subarctic Pacific Ocean	DOE Joint Genome Institute	Seawater	50	-145	3300001589
HTS metagenome	Draft	Deep ocean microbial communities from the Global Malaspina Expedition	DOE Joint Genome Institute	Seawater	32.08	-17.26	3300001123
HTS metagenome	Draft	Freshwater microbial communities from Trout Bog Lake, WI and Lake Mendota, WI	DOE Joint Genome Institute	Freshwater	46.04	-89.69	3300000640
HTS metagenome	Draft	Marine surface microbial communities Puget Sound, Washington, USA	University of Washington	Seawater	47.6907	-122.404	3300003073
HTS metagenome	Draft	Soil microbial communities from Rifle, Colorado, USA	DOE Joint Genome Institute	Freshwater	39.53	-107.78	3300001242
HTS metagenome	Draft	Forest soil microbial communities from Harvard Forest Long Term Ecological Research (LTER) site in Petersham, MA, for long-term soil warming studies	DOE Joint Genome Institute	Soil	42.5504	-72.1802	3300001652
HTS metagenome	Draft	Soil microbial communities from 10 grassland sites in CA, CO, KS, KY, MN, MO, NM, SC, TX, that have been nitrogen fertilized	DOE Joint Genome Institute	Soil	39.0709	-96.5828	3300001038
HTS metagenome	Draft	Freshwater microbial communities from Lake Kinneret	Macrogen	Freshwater	32.7872	35.6176	2010483006
HTS metagenome	Draft	Soil microbial communities from Rifle, Colorado, USA	DOE Joint Genome Institute	Soil	39.53	-107.78	3300002123
HTS metagenome	Draft	Soil microbial communities from Arlington Agricultural Research Station in Wisconsin and Kellogg Biological Station in Michigan, replicating the bioenergy cropping systems trials (BCSTs)	DOE Joint Genome Institute	Soil	43.2958	-89.3799	3300002110
HTS metagenome	Draft	Hot spring microbial communities from Yellowstone National Park, Wyoming, USA	DOE Joint Genome Institute	Thermal spring	44.9694	-110.71	2022920015
HTS metagenome	Draft	Marine microbial communities from oxygen minimum zone in the mesopelagic equatorial Pacific	DOE Joint Genome Institute	Seawater	8	156	3300002526
HTS metagenome	Draft	Deep ocean microbial communities from the Global Malaspina Expedition	DOE Joint Genome Institute	Seawater	18.3272	-52639	3300001730
HTS metagenome	Draft	Soil microbial communities from 10 grassland sites in CA, CO, KS, KY, MN, MO, NM, SC, TX, that have been nitrogen fertilized	DOE Joint Genome Institute	Soil	39.05	-99.1	3300001066
HTS metagenome	Draft	Hypersaline mat microbial communities from extreme environments in Yellowstone National Park, Wyoming, Hot Lake, Washington, and Elkhorn Slough, California, USA and Guerrero Negro, Mexico	DOE Joint Genome Institute	Non-Seawater saline and alkaline lake	36.8219	-121744	3300000353
HTS metagenome	Draft	Acid Mine Drainage (AMD) microbial community from Carnoules, Gard (France)	Genoscope	Freshwater	43303	6188	3300003088
HTS metagenome	Draft	Hot spring microbial communities from Yellowstone National Park, Wyoming, USA	DOE Joint Genome Institute	Thermal spring	44.7523	-110.725	2022920014
HTS metagenome	Draft	Soil microbial communities from four geographically distinct crusts in the Colorado Plateau and Sonoran desert	DOE Joint Genome Institute	Soil	38.715	-109.693	2209111000
HTS metagenome	Draft	Algal bloom microbial communities from Baltimore Inner Harbor, Chesapeake Bay	University of Maryland, College Park	Seawater	39283	-76611	3300003148
HTS metagenome	Draft	Wetland microbial communities from Twitchell Island in the Sacramento Delta	DOE Joint Genome Institute	Seawater	38.1073	-121.649	3400000006
HTS metagenome	Draft	Freshwater microbial communities from Trout Bog Lake, WI and Lake Mendota, WI	DOE Joint Genome Institute	Freshwater	46.04	-89.69	3300000753
HTS metagenome	Finished	Freshwater sediment microbial communities from Taif River, Saudi Arabia, that are influenced by wastewater discharge	454 Sequencing (Roche)	Freshwater	21.3488	40.4871	3300002582
HTS metagenome	Draft	Marine microbial communities from expanding oxygen minimum zones in the northeastern subarctic Pacific Ocean	DOE Joint Genome Institute	Seawater	48.6	-123.5	3300000216
HTS metagenome	Draft	Marine microbial communities from the Santa Barbara Channel oil seeps	DOE Joint Genome Institute	Seawater	34.3922	-119.846	3300001749
HTS metagenome	Draft	Marine sediment microbial communities from the Hellenic Volcanic Arc	DOE Joint Genome Institute	Seawater	36.5	25.45	3300000001
HTS metagenome	Draft	Freshwater microbial communities from Trout Bog Lake, WI and Lake Mendota, WI	DOE Joint Genome Institute	Freshwater	43.0983	-89.4053	3300002394
HTS metagenome	Draft	Groundwater microbial communities from coal-tar-waste-contaminated well in S. Glens Falls, New York, USA	DOE Joint Genome Institute	Freshwater	43.2922	-73.6044	3300001297
HTS metagenome	Draft	Freshwater microbial communities from Trout Bog Lake, WI and Lake Mendota, WI	DOE Joint Genome Institute	Freshwater	43.0983	-89.4053	3300002367
HTS metagenome	Draft	Soil microbial communities from 10 grassland sites in CA, CO, KS, KY, MN, MO, NM, SC, TX, that have been nitrogen fertilized	DOE Joint Genome Institute	Soil	39.0709	-96.5828	3300001064
HTS metagenome	Draft	Soil microbial communities from 10 grassland sites in CA, CO, KS, KY, MN, MO, NM, SC, TX, that have been nitrogen fertilized	DOE Joint Genome Institute	Soil	44.2052	-122.128	3300001033
HTS metagenome	Draft	Freshwater microbial communities from Trout Bog Lake, WI and Lake Mendota, WI	DOE Joint Genome Institute	Freshwater	43.0983	-89.4053	3300002269
HTS metagenome	Draft	Marine viral communities from the Subarctic Pacific Ocean	DOE Joint Genome Institute	Seawater	18.92	-108.8	3300002519
HTS metagenome	Draft	Freshwater microbial communities from Trout Bog Lake, WI and Lake Mendota, WI	DOE Joint Genome Institute	Freshwater	46.04	-89.69	3300000764
HTS metagenome	Draft	Soil microbial communities from FACE and OTC sites in USA	DOE Joint Genome Institute	Soil	45.68	-89.63	2124908007
HTS metagenome	Draft	Tropical forest soil microbial communities from Luquillo Experimental Forest, Puerto Rico	DOE Joint Genome Institute	Soil	18	-65	3300000708
HTS metagenome	Draft	Tropical forest soil microbial communities from Luquillo Experimental Forest, Puerto Rico	DOE Joint Genome Institute	Soil	18	-65	3300000729
HTS metagenome	Draft	Marine microbial communities from Global Ocean Sampling (GOS)	J. Craig Venter Institute	Seawater	-0.593889	-91.0694	3300001959
HTS metagenome	Draft	Hydrothermal vent microbial communities from Guaymas and Carmen Basins, Gulf of California	Penn State University	Seawater	27506	-111347	2061766003
HTS metagenome	Draft	Soil microbial communities from Great Prairies (Kansas, Wisconsin and Iowa)	DOE Joint Genome Institute	Soil	41.7711	-92.9617	2065487018
HTS metagenome	Draft	Arctic peat soil microbial communities from the Barrow Environmental Observatory site, Barrow, Alaska, USA	DOE Joint Genome Institute	Soil	71.2999	-156.61	3300001428
HTS metagenome	Draft	Freshwater microbial communities from Trout Bog Lake, WI and Lake Mendota, WI	DOE Joint Genome Institute	Freshwater	46.0412	-89.6864	3300000778
HTS metagenome	Draft	Forest soil microbial communities from Harvard Forest Long Term Ecological Research (LTER) site in Petersham, MA, for long-term soil warming studies	DOE Joint Genome Institute	Soil	42.5504	-72.1802	3300001646
HTS metagenome	Draft	Tropical forest soil microbial communities from Luquillo Experimental Forest, Puerto Rico	DOE Joint Genome Institute	Soil	18	-65	3300000670
HTS metagenome	Draft	Soil microbial communities from permafrost in Bonanza Creek, Alaska	DOE Joint Genome Institute	Soil	64.4887	-157.745	3300000404
HTS metagenome	Draft	Tropical forest soil microbial communities from Luquillo Experimental Forest, Puerto Rico	DOE Joint Genome Institute	Soil	18	-65	3300000677
HTS metagenome	Draft	Tropical forest soil microbial communities from Luquillo Experimental Forest, Puerto Rico	DOE Joint Genome Institute	Soil	18	-65	3300000668
HTS metagenome	Draft	Freshwater microbial communities from Trout Bog Lake, WI and Lake Mendota, WI	DOE Joint Genome Institute	Freshwater	43.0983	-89.4053	3300002277
HTS metagenome	Draft	Marine microbial communities from expanding oxygen minimum zones in the northeastern subarctic Pacific Ocean	DOE Joint Genome Institute	Seawater	49.5667	-138.667	3300000266
HTS metagenome	Draft	Marine microbial communities from expanding oxygen minimum zones in the northeastern subarctic Pacific Ocean	DOE Joint Genome Institute	Seawater	50	-145	3300000250
HTS metagenome	Draft	Soil microbial communities from FACE and OTC sites in USA	DOE Joint Genome Institute	Soil	38.8838	-76.5499	2032320004
HTS metagenome	Draft	Freshwater microbial communities from Trout Bog Lake, WI and Lake Mendota, WI	DOE Joint Genome Institute	Freshwater	46.04	-89.69	3300000583
HTS metagenome	Draft	Freshwater microbial communities from Trout Bog Lake, WI and Lake Mendota, WI	DOE Joint Genome Institute	Freshwater	46.04	-89.69	3300000748
HTS metagenome	Draft	Freshwater microbial communities from Trout Bog Lake, WI and Lake Mendota, WI	DOE Joint Genome Institute	Freshwater	46.04	-89.69	3300000773
HTS metagenome	Draft	Peatlands soil microbial communities from Germany and Austria, that are sulfate reducing	DOE Joint Genome Institute	Soil	50.13	11.88	3300001356
HTS metagenome	Draft	Freshwater microbial communities from Trout Bog Lake, WI and Lake Mendota, WI	DOE Joint Genome Institute	Freshwater	46.0412	-89.6864	3300000177
HTS metagenome	Draft	Freshwater sediment microbial communities from Lake Washington, Seattle, USA, for methane and nitrogen cycles	DOE Joint Genome Institute	Freshwater	47.07	-122.279	3300000534
HTS metagenome	Draft	Freshwater microbial communities from Trout Bog Lake, WI and Lake Mendota, WI	DOE Joint Genome Institute	Freshwater	46.04	-89.69	3300000600
HTS metagenome	Draft	Soil microbial communities from permafrost in Bonanza Creek, Alaska	DOE Joint Genome Institute	Soil	64.4887	-157.745	2124908039
HTS metagenome	Draft	Forest soil microbial communities from Douglas fir zone in British Columbia and Gulf Coastal Plain in Texas, USA	DOE Joint Genome Institute	Soil	46.42	-83.37	3300001108
HTS metagenome	Draft	Marine planktonic communities from Hawaii Ocean Times Series Station (HOT/ALOHA)	DOE Joint Genome Institute	Seawater	22.45	-158	2014642000
HTS metagenome	Draft	Freshwater microbial communities from Trout Bog Lake, WI and Lake Mendota, WI	DOE Joint Genome Institute	Freshwater	46.04	-89.69	3300000619
HTS metagenome	Draft	Black smokers hydrothermal plume microbial communities from Mariner, Lau Basin, Pacific Ocean	Univ of Michigan	Seawater	-20.1801	-176.601	3300001678
HTS metagenome	Draft	Saline desert soil microbial communities from Kutch, Gujarat, India	Genome Initiative	Soil	23.941	70.1884	3300002157
HTS metagenome	Draft	Freshwater and sediment microbial communities from a dead zone in Lake Erie, USA	DOE Joint Genome Institute	Freshwater	42.2854	-81.3556	3300002184
HTS metagenome	Draft	Sediment methylotrophic communities from Lake Washington	DOE Joint Genome Institute	Freshwater	47.6346	-122.267	2006207003
HTS metagenome	Draft	Miscanthus rhizosphere microbial communities from Kellogg Biological Station, Michigan State University, USA	DOE Joint Genome Institute	Soil	42.4062	-85.4002	2124908025
HTS metagenome	Draft	Forest soil microbial communities from Douglas fir zone in British Columbia and Gulf Coastal Plain in Texas, USA	DOE Joint Genome Institute	Soil	38.88	-120.64	3300001147
HTS metagenome	Draft	Freshwater microbial communities from Trout Bog Lake, WI and Lake Mendota, WI	DOE Joint Genome Institute	Freshwater	43.0983	-89.4053	3300002348
HTS metagenome	Draft	Soil microbial communities from Arlington Agricultural Research Station in Wisconsin and Kellogg Biological Station in Michigan, replicating the bioenergy cropping systems trials (BCSTs)	DOE Joint Genome Institute	Soil	43.2958	-89.3799	3300001703
HTS metagenome	Draft	Fresh water viral communities from Lake Needwood, MD	J. Craig Venter Institute	Freshwater	39121	-77129	3300003099
HTS metagenome	Permanent Draft	Marine archaeal communities from Monterey Bay, CA, that are ammonia-oxidizing	DOE Joint Genome Institute	Seawater	36.25	-122.21	3300002754
HTS metagenome	Draft	Fossil microbial community from Whale Fall, Santa Cruz Basin of the Pacific Ocean	DOE Joint Genome Institute	Seawater	33.3	-119.22	2001200003
HTS metagenome	Draft	Freshwater microbial communities from Trout Bog Lake, WI and Lake Mendota, WI	DOE Joint Genome Institute	Freshwater	43.0983	-89.4053	3300002271
HTS metagenome	Draft	AP Microbial Forest Soil metaT BW_C17_O1375813750191	DOE Joint Genome Institute	Soil	42.4711	-72.1726	3300002650
HTS metagenome	Draft	Forest soil microbial communities from Harvard Forest Long Term Ecological Research (LTER) site in Petersham, MA, for long-term soil warming studies	DOE Joint Genome Institute	Soil	42.5504	-72.1802	3300001616
HTS metagenome	Draft	Soil microbial communities from Great Prairies (Kansas, Wisconsin and Iowa)	DOE Joint Genome Institute	Soil	41.7711	-92.9617	3300000565
HTS metagenome	Draft	Marine microbial communities from expanding oxygen minimum zones in the northeastern subarctic Pacific Ocean	DOE Joint Genome Institute	Seawater	48.6	-123.5	3300002600
HTS metagenome	Draft	Soil microbial communities from Rifle, Colorado, USA	DOE Joint Genome Institute	Soil	39.5348	-107.783	3300002460
HTS metagenome	Draft	Marine microbial communities from chronically polluted sediments in four geographic locations	DOE Joint Genome Institute	Seawater	-62.2305	-58.6561	3300000136
HTS metagenome	Draft	Serpentinite rock and fluid microbial communities from Tablelands Ophiolite (Newfoundland), Coast Range Ophiolite (California) and Ligurian Springs (Italy)	DOE Joint Genome Institute	Deep subsurface	NA	NA	3300001779
HTS metagenome	Draft	Saline water microbial communities from Great Salt Lake, Utah	DOE Joint Genome Institute	Non-Seawater saline and alkaline lake	41.4544	-112.666	2058419003
HTS metagenome	Draft	Hypersaline mat microbial communities from Guerrero Negro, Baja California Sur, Mexico	DOE Joint Genome Institute	Non-Seawater saline and alkaline lake	27.6891	-113917	2004247005
HTS metagenome	Draft	Soil microbial communities from permafrost in Bonanza Creek, Alaska	DOE Joint Genome Institute	Soil	64.7036	-157.745	2124908041
HTS metagenome	Draft	Pelagic marine microbial communities from the LTER site Helgoland, North Sea, for post-phytoplankton bloom and carbon turnover studies	DOE Joint Genome Institute	Seawater	54.1842	7.9	3300001349
HTS metagenome	Draft	Tropical forest soil microbial communities from Luquillo Experimental Forest, Puerto Rico	DOE Joint Genome Institute	Soil	18	-65	3300000685
HTS metagenome	Draft	Soil microbial communities from Rifle, Colorado, USA	DOE Joint Genome Institute	Soil	39.53	-107.78	3300002120
HTS metagenome	Draft	Groundwater microbial communities from Oak Ridge Integrated Field Research Center, Tennessee, that are pristine and uranium contaminated	DOE Joint Genome Institute	Freshwater	36.1157	-84.2487	3300000178
HTS metagenome	Draft	Wetland microbial communities from Twitchell Island in the Sacramento Delta	DOE Joint Genome Institute	Seawater	38.1068	-121.646	2263082003
HTS metagenome	Draft	Deep ocean microbial communities from the Global Malaspina Expedition	DOE Joint Genome Institute	Seawater	21.51	-23.45	3300001054
HTS metagenome	Draft	Marine microbial communities from expanding oxygen minimum zones in the northeastern subarctic Pacific Ocean	DOE Joint Genome Institute	Seawater	49.5667	-138.667	3300000261
HTS metagenome	Draft	Hot spring microbial communities from Yellowstone National Park, Wyoming, USA	DOE Joint Genome Institute	Thermal spring	44.7523	-110.725	2015219001
HTS metagenome	Draft	Freshwater microbial communities from Trout Bog Lake, WI and Lake Mendota, WI	DOE Joint Genome Institute	Freshwater	43.0983	-89.4053	3300002400
HTS metagenome	Draft	Soil microbial communities from 10 grassland sites in CA, CO, KS, KY, MN, MO, NM, SC, TX, that have been nitrogen fertilized	DOE Joint Genome Institute	Soil	39.05	-99.1	3300000998
HTS metagenome	Draft	Freshwater microbial communities from Trout Bog Lake, WI and Lake Mendota, WI	DOE Joint Genome Institute	Freshwater	46.04	-89.69	3300000618
HTS metagenome	Draft	AP Microbial Forest Soil metaT BW_C17_M1375813750253	DOE Joint Genome Institute	Soil	42.4711	-72.1726	3300002681
HTS metagenome	Draft	Deep ocean microbial communities from the Global Malaspina Expedition	DOE Joint Genome Institute	Seawater	37133	-17.5322	3300001724
HTS metagenome	Draft	Marine and estuarine microbial communities from Columbia River Coastal Margin	J. Craig Venter Institute	Seawater	44651	-124295	2236876009
HTS metagenome	Draft	Soil microbial communities from Arlington Agricultural Research Station in Wisconsin and Kellogg Biological Station in Michigan, replicating the bioenergy cropping systems trials (BCSTs)	DOE Joint Genome Institute	Soil	43.2958	-89.3799	3300001697
HTS metagenome	Draft	Serpentinite rock and fluid microbial communities from Tablelands Ophiolite (Newfoundland), Coast Range Ophiolite (California) and Ligurian Springs (Italy)	DOE Joint Genome Institute	Deep subsurface	NA	NA	3300001790
HTS metagenome	Draft	Arctic peat soil microbial communities from the Barrow Environmental Observatory site, Barrow, Alaska, USA	DOE Joint Genome Institute	Soil	71.2999	-156.61	3300001397
HTS metagenome	Draft	Sediment methylotrophic communities from Lake Washington	DOE Joint Genome Institute	Freshwater	47.6765	-122.228	2006207004
HTS metagenome	Draft	Marine microbial communities from oxygen minimum zone in the mesopelagic equatorial Pacific	DOE Joint Genome Institute	Seawater	8	156	3300002221
HTS metagenome	Draft	Marine microbial communities from Global Ocean Sampling (GOS)	J. Craig Venter Institute	Seawater	-2.58194	-97.8514	3300001923
HTS metagenome	Draft	Soil microbial communities from Arlington Agricultural Research Station in Wisconsin and Kellogg Biological Station in Michigan, replicating the bioenergy cropping systems trials (BCSTs)	DOE Joint Genome Institute	Soil	43.2958	-89.3799	3300002109
HTS metagenome	Draft	Hot Spring microbial communities from Great Boiling Spring, Nevada	DOE Joint Genome Institute	Thermal spring	40.7146	-119.37	3300000083
HTS metagenome	Draft	Soil microbial communities from Kansas Great Prairie, USA, amended with BrdU	DOE Joint Genome Institute	Soil	39.101	-96.6083	3300000519
HTS metagenome	Finished	Switchgrass, Maize and Miscanthus rhizosphere microbial communities from University of Illinois Energy Farm, Urbana, IL	Univ of Illinois at Urbana-Champaign	Soil	40109	-88204	2044078003
HTS metagenome	Draft	Arctic peat soil microbial communities from the Barrow Environmental Observatory site, Barrow, Alaska, USA	DOE Joint Genome Institute	Soil	71.2999	-156.61	3300001423
HTS metagenome	Draft	Forest soil microbial communities from Douglas fir zone in British Columbia and Gulf Coastal Plain in Texas, USA	DOE Joint Genome Institute	Soil	31.11	-95.15	3300001088
HTS metagenome	Draft	Enriched halophilic microbial communities from rock salt Saint-Guen, France	Marine Biological Laboratory	Seawater	48.202	-2.93264	3300000458
HTS metagenome	Draft	Marine microbial communities from expanding oxygen minimum zones in the northeastern subarctic Pacific Ocean	DOE Joint Genome Institute	Seawater	48.5663	-123.519	3300000155
HTS metagenome	Draft	Soil microbial communities from Rifle, Colorado, USA	DOE Joint Genome Institute	Freshwater	39.53	-107.78	3300002104
HTS metagenome	Draft	Marine microbial communities from expanding oxygen minimum zones in the northeastern subarctic Pacific Ocean	DOE Joint Genome Institute	Seawater	48.6	-123.5	3300000151
HTS metagenome	Draft	AP Microbial Forest Soil metaT PH_DC5_O1375813751202	DOE Joint Genome Institute	Soil	42.5331	-72.1897	3300002652
HTS metagenome	Draft	Grasslands soil microbial communities from the Angelo Coastal Reserve, California, USA	DOE Joint Genome Institute	Soil	39.7182	-123.653	3300002560
HTS metagenome	Draft	Freshwater microbial communities from Trout Bog Lake, WI and Lake Mendota, WI	DOE Joint Genome Institute	Freshwater	43.0983	-89.4053	3300002351
HTS metagenome	Draft	Marine microbial communities from expanding oxygen minimum zones in the northeastern subarctic Pacific Ocean	DOE Joint Genome Institute	Seawater	48.6	-123.5	3300000143
HTS metagenome	Draft	Freshwater microbial communities from Trout Bog Lake, WI and Lake Mendota, WI	DOE Joint Genome Institute	Freshwater	46.04	-89.69	3300000737
HTS metagenome	Draft	Freshwater microbial communities from Trout Bog Lake, WI and Lake Mendota, WI	DOE Joint Genome Institute	Freshwater	46.04	-89.69	3300000743
HTS metagenome	Draft	Soil microbial communities from permafrost in Bonanza Creek, Alaska	DOE Joint Genome Institute	Soil	64.4887	-157.745	2140918009
HTS metagenome	Draft	Freshwater microbial communities from Trout Bog Lake, WI and Lake Mendota, WI	DOE Joint Genome Institute	Freshwater	43.0983	-89.4053	3300002390
HTS metagenome	Draft	Hypersaline mat microbial communities from extreme environments in Yellowstone National Park, Wyoming, Hot Lake, Washington, and Elkhorn Slough, California, USA and Guerrero Negro, Mexico	DOE Joint Genome Institute	Thermal spring	44.9729	-110.704	3300000343
HTS metagenome	Draft	Forest soil microbial communities from Douglas fir zone in British Columbia and Gulf Coastal Plain in Texas, USA	DOE Joint Genome Institute	Soil	38.88	-120.64	3300000712
HTS metagenome	Draft	Soil microbial communities from 10 grassland sites in CA, CO, KS, KY, MN, MO, NM, SC, TX, that have been nitrogen fertilized	DOE Joint Genome Institute	Soil	39.05	-99.1	3300001001
HTS metagenome	Draft	Deep ocean microbial communities from the Global Malaspina Expedition	DOE Joint Genome Institute	Seawater	-28.41	179.14	3300001016
HTS metagenome	Draft	Soil microbial communities from Rifle, Colorado, USA	DOE Joint Genome Institute	Soil	39.5348	-107.783	3300002485
HTS metagenome	Draft	Alkaline sediment microbial communities from Soda lakes and Soda Solonchak soils	DOE Joint Genome Institute	Non-Seawater saline and alkaline lake	35.2344	-119.894	3300000365
HTS metagenome	Draft	Salt marsh microbial communities from Little Sippewissett, Woods Hole, MA that are anoxygenic and photosynthetic	Marine Biological Laboratory	Seawater	41.5759	-70.6358	3300000470
HTS metagenome	Draft	Freshwater microbial communities from Trout Bog Lake, WI and Lake Mendota, WI	DOE Joint Genome Institute	Freshwater	46.04	-89.69	3300000766
HTS metagenome	Draft	Soil microbial communities from permafrost in Bonanza Creek, Alaska	DOE Joint Genome Institute	Soil	64.4887	-157.745	3300000336
HTS metagenome	Draft	Soil microbial communities from Arlington Agricultural Research Station in Wisconsin and Kellogg Biological Station in Michigan, replicating the bioenergy cropping systems trials (BCSTs)	DOE Joint Genome Institute	Soil	43.2958	-89.3799	3300001747
HTS metagenome	Draft	Marine microbial communities from expanding oxygen minimum zones in the northeastern subarctic Pacific Ocean	DOE Joint Genome Institute	Seawater	49.5667	-138.667	3300000323
HTS metagenome	Finished	Freshwater sediment microbial communities from Taif River, Saudi Arabia, that are influenced by wastewater discharge	454 Sequencing (Roche)	Freshwater	21.3435	40.4792	3300002575
HTS metagenome	Draft	Marine microbial communities from Global Ocean Sampling (GOS)	J. Craig Venter Institute	Seawater	38.94	-74685	3300001943
HTS metagenome	Draft	Soil microbial communities from Mediterranean grasslands, California	DOE Joint Genome Institute	Soil	38.993	-123.067	3300001305
HTS metagenome	Draft	Marine microbial communities from a deep-sea hydrothermal vent at Loihi Seamount, Hawaii	Penn State University	Seawater	18.91	-155.26	3300000327
HTS metagenome	Draft	Marine microbial communities from expanding oxygen minimum zones in the northeastern subarctic Pacific Ocean	DOE Joint Genome Institute	Seawater	48.6	-123.5	3300002607
HTS metagenome	Draft	Soil microbial communities from permafrost in Bonanza Creek, Alaska	DOE Joint Genome Institute	Soil	64.4887	-157.745	2140918025
HTS metagenome	Draft	Hot spring microbial communities from Yellowstone National Park, Wyoming, USA	DOE Joint Genome Institute	Thermal spring	44.7335	-110.404	2016842005
HTS metagenome	Draft	Marine microbial communities from chronically polluted sediments in four geographic locations	DOE Joint Genome Institute	Seawater	-62.2305	-58.6561	3300000119
HTS metagenome	Draft	Freshwater microbial communities from Lake Vostok at Ice accretion	DOE Joint Genome Institute	Freshwater	-78.4452	106.871	2222084007
HTS metagenome	Draft	Soil microbial communities from Kansas Great Prairie, USA, amended with BrdU	DOE Joint Genome Institute	Soil	39.101	-96.6083	3300000596
HTS metagenome	Draft	Deep ocean microbial communities from the Global Malaspina Expedition	DOE Joint Genome Institute	Seawater	-31.16	110.18	3300000965
HTS metagenome	Draft	Serpentinite rock and fluid microbial communities from Tablelands Ophiolite (Newfoundland), Coast Range Ophiolite (California) and Ligurian Springs (Italy)	DOE Joint Genome Institute	Deep subsurface	NA	NA	3300001786
HTS metagenome	Draft	Soil microbial communities from 10 grassland sites in CA, CO, KS, KY, MN, MO, NM, SC, TX, that have been nitrogen fertilized	DOE Joint Genome Institute	Soil	40.8167	-104.767	3300001008
HTS metagenome	Draft	Freshwater microbial communities from Trout Bog Lake, WI and Lake Mendota, WI	DOE Joint Genome Institute	Freshwater	46.04	-89.69	3300000638
HTS metagenome	Draft	Forest soil microbial communities from Douglas fir zone in British Columbia and Gulf Coastal Plain in Texas, USA	DOE Joint Genome Institute	Soil	38.88	-120.64	3300000897
HTS metagenome	Draft	Tropical forest soil microbial communities from Luquillo Experimental Forest, Puerto Rico	DOE Joint Genome Institute	Soil	18	-65	3300000731
HTS metagenome	Draft	Marine microbial communities from expanding oxygen minimum zones in the northeastern subarctic Pacific Ocean	DOE Joint Genome Institute	Seawater	48.9699	-130.667	3300001460
HTS metagenome	Draft	Soil microbial communities from FACE and OTC sites in USA	DOE Joint Genome Institute	Soil	36.7667	-115.95	2032320002
HTS metagenome	Draft	Deep ocean microbial communities from the Global Malaspina Expedition	DOE Joint Genome Institute	Seawater	14.5287	-118.774	3300001740
HTS metagenome	Draft	Forest soil microbial communities from Douglas fir zone in British Columbia and Gulf Coastal Plain in Texas, USA	DOE Joint Genome Institute	Soil	38.88	-120.64	3300001283
HTS metagenome	Draft	Forest soil microbial communities from Harvard Forest Long Term Ecological Research (LTER) site in Petersham, MA, for long-term soil warming studies	DOE Joint Genome Institute	Soil	42.4711	-72.1726	3300001609
HTS metagenome	Draft	Freshwater microbial communities from Trout Bog Lake, WI and Lake Mendota, WI	DOE Joint Genome Institute	Freshwater	43.0983	-89.4053	2199352003
HTS metagenome	Draft	Soil microbial communities from permafrost in Bonanza Creek, Alaska	DOE Joint Genome Institute	Soil	64.4887	-157.745	3300000416
HTS metagenome	Draft	Freshwater microbial communities from Trout Bog Lake, WI and Lake Mendota, WI	DOE Joint Genome Institute	Freshwater	46.04	-89.69	3300000649
HTS metagenome	Draft	Wetland microbial communities from Twitchell Island in the Sacramento Delta	DOE Joint Genome Institute	Seawater	38.1071	-121.648	3300000840
HTS metagenome	Draft	Wetland microbial communities from Twitchell Island in the Sacramento Delta	DOE Joint Genome Institute	Seawater	38.1071	-121.648	3300000311
HTS metagenome	Draft	Freshwater sediment microbial communities from Lake Washington, Seattle, USA, for methane and nitrogen cycles	DOE Joint Genome Institute	Freshwater	47.07	-122.279	2046860007
HTS metagenome	Draft	Deep ocean microbial communities from the Global Malaspina Expedition	DOE Joint Genome Institute	Seawater	-9.12	-30.19	3300001013
HTS metagenome	Draft	Crenothrix polyspora biofilm communities from Wolfenbuettel waterworks, Germany	DOE Joint Genome Institute	Freshwater	52149	10542	2013515003
HTS metagenome	Draft	Marine viral communities from the Subarctic Pacific Ocean	DOE Joint Genome Institute	Seawater	49.9991	-144.999	3300001728
HTS metagenome	Draft	Forest soil microbial communities from Douglas fir zone in British Columbia and Gulf Coastal Plain in Texas, USA	DOE Joint Genome Institute	Soil	31.11	-95.15	3300001079
HTS metagenome	Draft	Soil microbial communities from 10 grassland sites in CA, CO, KS, KY, MN, MO, NM, SC, TX, that have been nitrogen fertilized	DOE Joint Genome Institute	Soil	39.2355	-121.284	3300001284
HTS metagenome	Draft	AP Peat Soil Metatranscriptome 661384369733527	DOE Joint Genome Institute	Soil	50.13	11.88	3300002873
HTS metagenome	Draft	Tropical forest soil microbial communities from Luquillo Experimental Forest, Puerto Rico	DOE Joint Genome Institute	Soil	18	-65	3300000696
HTS metagenome	Draft	Alkaline sediment microbial communities from Soda lakes and Soda Solonchak soils	DOE Joint Genome Institute	Non-Seawater saline and alkaline lake	35.2344	-119.894	3300000351
HTS metagenome	Draft	Serpentinite rock and fluid microbial communities from Tablelands Ophiolite (Newfoundland), Coast Range Ophiolite (California) and Ligurian Springs (Italy)	DOE Joint Genome Institute	Deep subsurface	NA	NA	3300001767
HTS metagenome	Draft	Forest soil microbial communities from Douglas fir zone in British Columbia and Gulf Coastal Plain in Texas, USA	DOE Joint Genome Institute	Soil	49.08	-89.38	3300001137
HTS metagenome	Draft	Soil microbial communities from permafrost in Bonanza Creek, Alaska	DOE Joint Genome Institute	Soil	64.4887	-157.745	3300000407
HTS metagenome	Draft	Deep ocean microbial communities from the Global Malaspina Expedition	DOE Joint Genome Institute	Seawater	10.09	-99.25	3300001121
HTS metagenome	Draft	Hot Spring microbial communities from Great Boiling Spring, Nevada	DOE Joint Genome Institute	Thermal spring	40.7146	-119.37	3300000106
HTS metagenome	Draft	Freshwater microbial communities from Trout Bog Lake, WI and Lake Mendota, WI	DOE Joint Genome Institute	Freshwater	46.04	-89.69	3300000642
HTS metagenome	Draft	Hypersaline microbial communities from Antarctic Deep Lake	DOE Joint Genome Institute	Non-Seawater saline and alkaline lake	-68.54	78.18	2100351014
HTS metagenome	Draft	Deep ocean microbial communities from the Global Malaspina Expedition	DOE Joint Genome Institute	Seawater	15.91	-124.49	3300000971
HTS metagenome	Draft	Soil microbial communities from Great Prairies (Kansas, Wisconsin and Iowa)	DOE Joint Genome Institute	Soil	41.7711	-92.9617	3300000955
HTS metagenome	Draft	Arctic peat soil microbial communities from the Barrow Environmental Observatory site, Barrow, Alaska, USA	DOE Joint Genome Institute	Soil	71.2999	-156.61	3300001416
HTS metagenome	Draft	AP Microbial Forest Soil metaT BW_C4_M1375813750455	DOE Joint Genome Institute	Soil	42.4711	-72.1726	3300002675
HTS metagenome	Draft	Marine microbial communities from Deepwater Horizon subsurface plume, metatransciptome	DOE Joint Genome Institute	Seawater	28.7167	-88.4667	2149837026
HTS metagenome	Draft	Soil microbial communities from 10 grassland sites in CA, CO, KS, KY, MN, MO, NM, SC, TX, that have been nitrogen fertilized	DOE Joint Genome Institute	Soil	44.2052	-122.128	3300001024
HTS metagenome	Draft	Hot spring microbial communities from Yellowstone National Park, Wyoming, USA	DOE Joint Genome Institute	Thermal spring	44.9651	-110.712	2022920020
HTS metagenome	Permanent Draft	Marine bacterioplankton communities from Palmer Station B, Arthur Harbor, Antarctica	DOE Joint Genome Institute	Seawater	-64.7667	-64.05	2264265093
HTS metagenome	Draft	Marine viral communities from the Subarctic Pacific Ocean	DOE Joint Genome Institute	Seawater	49.5668	-138.666	3300001711
HTS metagenome	Draft	Marine microbial communities from Global Ocean Sampling (GOS)	J. Craig Venter Institute	Seawater	-9.0175	-127.767	3300001931
HTS metagenome	Draft	Marine sediment microbial communities from the Hellenic Volcanic Arc	DOE Joint Genome Institute	Seawater	36.5	25.45	2084038012
HTS metagenome	Draft	Hypersaline mat microbial communities from extreme environments in Yellowstone National Park, Wyoming, Hot Lake, Washington, and Elkhorn Slough, California, USA and Guerrero Negro, Mexico	DOE Joint Genome Institute	Non-Seawater saline and alkaline lake	44376	-110.69	3300001339
HTS metagenome	Draft	Freshwater microbial communities from Trout Bog Lake, WI and Lake Mendota, WI	DOE Joint Genome Institute	Freshwater	46.04	-89.69	3300000625
HTS metagenome	Draft	Marine microbial communities from Global Ocean Sampling (GOS)	J. Craig Venter Institute	Seawater	32.1667	-64.5	3300001973
HTS metagenome	Draft	Forest soil microbial communities from Douglas fir zone in British Columbia and Gulf Coastal Plain in Texas, USA	DOE Joint Genome Institute	Soil	31.11	-95.15	3300001171
HTS metagenome	Draft	Tropical forest soil microbial communities from Luquillo Experimental Forest, Puerto Rico	DOE Joint Genome Institute	Soil	18	-65	3300000689
HTS metagenome	Draft	Soil microbial communities from Arlington Agricultural Research Station in Wisconsin and Kellogg Biological Station in Michigan, replicating the bioenergy cropping systems trials (BCSTs)	DOE Joint Genome Institute	Soil	43.2958	-89.3799	3300001692
HTS metagenome	Draft	Forest soil microbial communities from Harvard Forest Long Term Ecological Research (LTER) site in Petersham, MA, for long-term soil warming studies	DOE Joint Genome Institute	Soil	42.4711	-72.1726	3300001627
HTS metagenome	Draft	Forest soil microbial communities from Douglas fir zone in British Columbia and Gulf Coastal Plain in Texas, USA	DOE Joint Genome Institute	Soil	49.08	-89.38	3300001159
HTS metagenome	Draft	Freshwater microbial communities from Trout Bog Lake, WI and Lake Mendota, WI	DOE Joint Genome Institute	Freshwater	46.0412	-89.6864	3300000785
HTS metagenome	Finished	Freshwater sediment microbial communities from Taif River, Saudi Arabia, that are influenced by wastewater discharge	454 Sequencing (Roche)	Freshwater	21.3459	40.4846	3300002580
HTS metagenome	Draft	Marine microbial communities from expanding oxygen minimum zones in the northeastern subarctic Pacific Ocean	DOE Joint Genome Institute	Seawater	48.7299	-123.57	3300002665
HTS metagenome	Draft	Arctic peat soil microbial communities from the Barrow Environmental Observatory site, Barrow, Alaska, USA	DOE Joint Genome Institute	Soil	71.2838	-156.599	3300002162
HTS metagenome	Draft	Freshwater microbial communities from Trout Bog Lake, WI and Lake Mendota, WI	DOE Joint Genome Institute	Freshwater	43.0983	-89.4053	3300002295
HTS metagenome	Draft	Tropical forest soil microbial communities from Luquillo Experimental Forest, Puerto Rico	DOE Joint Genome Institute	Soil	18	-65	3300000664
HTS metagenome	Draft	Soil microbial communities from permafrost in Bonanza Creek, Alaska	DOE Joint Genome Institute	Soil	64.4887	-157.745	3300000423
HTS metagenome	Draft	Acid Mine Drainage (AMD) microbial and viral communities from Richmond mine, Iron Mountain, CA	DOE Joint Genome Institute, Univ of California, Berkeley	Freshwater	40.6773	-122.522	3300003083
HTS metagenome	Draft	Freshwater microbial communities from Trout Bog Lake, WI and Lake Mendota, WI	DOE Joint Genome Institute	Freshwater	46.04	-89.69	3300000759
HTS metagenome	Draft	Freshwater microbial communities from Trout Bog Lake, WI and Lake Mendota, WI	DOE Joint Genome Institute	Freshwater	46.04	-89.69	3300000758
HTS metagenome	Draft	Soil microbial communities from FACE and OTC sites in USA	DOE Joint Genome Institute	Soil	36.7667	-115.95	2081372006
HTS metagenome	Draft	Forest soil microbial communities from Amazon Forest, Brazil	DOE Joint Genome Institute	Soil	-10.1717	-62.7875	3300000650
HTS metagenome	Draft	Forest soil microbial communities from Douglas fir zone in British Columbia and Gulf Coastal Plain in Texas, USA	DOE Joint Genome Institute	Soil	31.11	-95.15	3300001140
HTS metagenome	Draft	Lentic enriched actinobacterial communities from dystrophic bog Grosse Fuchskuhle, Brandenburg, Germany	DOE Joint Genome Institute	Freshwater	53.1527	13.0225	3300002092
HTS metagenome	Permanent Draft	Grasslands soil microbial communities from the Angelo Coastal Reserve, California, USA	DOE Joint Genome Institute	Soil	39.7392	-123.631	3300002906
HTS metagenome	Draft	Lentic microbial communities from Lake Waban, Wellesley MA, that are anoxygenic and photosynthetic	Marine Biological Laboratory	Freshwater	42.2876	-71.3012	3300000496
HTS metagenome	Draft	Marine viral communities from the Subarctic Pacific Ocean	DOE Joint Genome Institute	Seawater	18.92	-104.89	3300002514
HTS metagenome	Draft	Freshwater microbial communities from Trout Bog Lake, WI and Lake Mendota, WI	DOE Joint Genome Institute	Freshwater	46.04	-89.69	3300000520
HTS metagenome	Draft	Marine microbial communities from expanding oxygen minimum zones in the northeastern subarctic Pacific Ocean	DOE Joint Genome Institute	Seawater	48.7299	-123.57	3300002691
HTS metagenome	Draft	Deep ocean microbial communities from the Global Malaspina Expedition	DOE Joint Genome Institute	Seawater	-29.65	92.99	3300000978
HTS metagenome	Draft	Hot spring microbial communities from Five GeoThermal spring in Yellowstone National Park	J. Craig Venter Institute	Thermal spring	44.6534	-110.478	3300003078
HTS metagenome	Draft	Tropical forest soil microbial communities from Luquillo Experimental Forest, Puerto Rico	DOE Joint Genome Institute	Soil	18	-65	3300000703
HTS metagenome	Draft	PAH contaminated soil in Lugones, Asturias, Spain		Soil	40.1833	-3.3931	DOI:10.1038/ismej.2012.82
HTS metagenome	Draft	Deep-sea hypersaline Lake Thetis		Seawater	34.6698	22.1455	DOI:10.1111/j.1462-2920.2011.02634.x.
HTS metagenome	Draft	Acid mine drainage, Mieres, Asturias, Spain		Freshwater	43.1547	-5469	DOI:10.1038/ismej.2013.242
Screening	Enzyme	Lake Medee, the largest deep-sea salt-saturated formation		Seawater	34.1959	22.3364	DOI:10.1111/1462-2920.12660
Screening	Enzyme	Deep-sea hypersaline Lake Kryos		Seawater	34.5757	22.0092	DOI:10.1111/1462-2920.12660
Screening	Enzyme	Deep-sea hypersaline Lake Bannock		Seawater	34.2164	20.0069	DOI:10.1111/1462-2920.12660
Screening	Enzyme	Deep-sea Lake Matapan		Seawater	36.34	21.0744	DOI:10.1111/1462-2920.12660
Screening	Enzyme	Deep-sea shrimp Rimicaris exoculata in deep-sea hydrothermal vent sites along the Mid-Atlantic Ridge		Seawater	36138	-33.5412	DOI:10.1128/AEM.03387-14
HTS metagenome	Finished	MGS-HAV, crude-oil contaminated site, Gulf of Genoa		Seawater	44.2226	8.41596	DOI:10,1038/srep11651
HTS metagenome	Finished	MGS-PRI, crude-oil contaminated site in the harbor of Priolo (PRI) Gargallo, Syracuse, Italy		Seawater	37.1027	15.1275	DOI:10,1038/srep11651
HTS metagenome	Finished	MGS-MES, petroleum-contaminatedt he harbor of Messina (MES), Sicily, Italy		Seawater	38.1142	15.3425	DOI:10,1038/srep11651
HTS metagenome	Finished	MGS-ELF, crude-oil contaminated site in the coast adjacent to an oil refinery unit in the Elefsina Bay (ELF), northwest of Athens, Greece		Seawater	38.2163	23.3046	DOI:10,1038/srep11651
HTS metagenome	Finished	MGS-BIZ, crude-oil contaminated site in the Bizerte lagoon (BIZ), located in Northern Tunisia		Seawater	37.1677	9.53196	DOI:10,1038/srep11651
HTS metagenome	Finished	MGS-MCh, crude-oil contaminated site in the lagoon of Mar Chica (MCh), located on the north-west Mediterranean coast of Morocco		Seawater	35.1157	-2.55376	DOI:10,1038/srep11651
HTS metagenome	Finished	MGS-ElMAX, crude-oil contaminated site in the El-Max site (ELMAX), located on the coast west of Alexandria, Egypt		Seawater	31.9312	29.5028	DOI:10,1038/srep11651
HTS metagenome	Finished	MGS-AQ, crude-oil contaminated site in the Gulf of Aqaba (AQ), along the Jordanian coast at the northern end of the Red Sea		Seawater	30.2242	25.2457	DOI:10,1038/srep11651
HTS metagenome	Finished	Carrizo Lake		Freshwater	40.1831	-3.39347	DOI:10.1007/s00248-011-9903-y
HTS metagenome	Finished	MGS-ANC, crude-oil contaminated site in the harbour of Ancona (Italy)		Seawater	43.3723	13.3014	Microb Ecol. 2015 Apr 29. [Epub ahead of print] (http://link.springer.com/article/10.1007%2Fs00248-015-0606-7)
HTS metagenome	Finished	The Santo Domingo Valley is an agricultural area within the Southern Sonoran Desert, Baja California Sur, Mexico		Soil	25.0632	-111.323	DOI:10.1371/journal.pone.0059497
HTS metagenome	Finished	The Santo Domingo Valley is an agricultural area within the Southern Sonoran Desert, Baja California Sur, Mexico		Soil	25.1652	-111.36	DOI:10.1371/journal.pone.0059497
HTS metagenome	Finished	The mouth of Tampa Bay (eastern Gulf of Mexico)		Seawater	27325	-82.4655	DOI:10.1371/journal.pone.0003263
HTS metagenome	Finished	The mouth of Tampa Bay station 9B (eastern Gulf of Mexico)		Seawater	26.2544	-82.3058	DOI:http://dx.doi.org/10.1111/1574-6941.12088
HTS metagenome	Finished	Cuatro Ciénegas Basin II, Mexico		Seawater	26.5902	-102.032	DOI:10.1089/ast.2011.0694
HTS metagenome	Finished	Guerrero Negro (GN), Baja California Sur, Mexico		Seawater	27.9592	-114.057	DOI:10.1038/ismej.2012.79
HTS metagenome	Finished	Guanajuato state, Mexico		Industrial residue	21.0232	-101.473	DOI:10.1007/s00253-012-3923-5
HTS metagenome	Finished	The Brazos-Trinity Basin on the slope of the Gulf of Mexico		Seawater	27.1808	-94.2325	DOI:10.1038/ismej.2010.199
HTS metagenome	Finished	The Deepwater Horizon (DWH) oil spill, Gulf of Mexico		Seawater	28.0594	-90.2482	2088090017
HTS metagenome	Finished	Eastern Tropical South Pacific Oxygen Minimum Zone off Iquique, Chile		Seawater	-20.0604	-70.2404	DOI:10.1038/ismej.2013.144
HTS metagenome	Finished	Eastern Tropical South Pacific Oxygen Minimum Zone off Iquique, Chile		Seawater	-20.0594	-70.4778	DOI:10.1038/ismej.2013.144
HTS metagenome	Finished	Tampa Bay		Seawater	27.53	-82.3015	DOI:10.1371/journal.pone.0003263
HTS metagenome	Finished	Alkaline-saline soil of the former lake Texcoco (Mexico).		Soil	19.3052	-98.5924	DOI:10.1016/j.micres.2012.09.005
HTS metagenome	Finished	Argentinean Pampean region		Soil	-34	-64	DOI:10.1186/2049-2618-1-21
HTS metagenome	Finished	Little Sippewissett Salt Marsh, Falmouth, MA USA		Seawater	41.3433	70.3821	DOI:10.1111/1462-2920.12388.
HTS metagenome	Finished	Shengli Oil Field is located in the Yellow River Delta, in the north of Shandong Province bordering Bohai Sea of East China		Seawater	37.27	118.28	DOI:10.1007/s00253-013-5472-y
HTS metagenome	Finished	Atlantis II (ATII) Deep in the Red Sea		Seawater	19.46	35.21	DOI:10.1371/journal.pone.0042872
HTS metagenome	Finished	land use in a less-explored area, Tibetan Plateau		Soil	92.3	30.5	DOI:10.1186/1471-2164-14-820
Screening	Enzyme	Luquillo Experimental Forest, part of the NSF-sponsored Long-Term Ecological Research Program in Puerto Rico		Soil	18.18	-65.5	SRS009922
Screening	Enzyme	Amazon soil samples were collected in a preserved forest region near the city of Moju, Pará State, Brazil		Soil	-1.8847	48.7652	DOI:10.1111/1574-6968.12332
HTS metagenome	Finished	Meso- and Bathypelagic Realm of North Pacific Ocean		Seawater	44.2935	-125.85	DOI:10.3390/md11103777.
HTS metagenome	Finished	Meso- and Bathypelagic Realm of North Pacific Ocean		Seawater	44.341	-125.938	DOI:10.3390/md11103777.
HTS metagenome	Finished	Meso- and Bathypelagic Realm of North Pacific Ocean		Seawater	44.3353	-125.937	DOI:10.3390/md11103777.
HTS metagenome	Finished	Meso- and Bathypelagic Realm of North Pacific Ocean		Seawater	45.5157	-129.472	DOI:10.3390/md11103777.
HTS metagenome	Finished	Soil in Lop Nur		Soil	-1.8847	89	DOI:10.1073/pnas.1402564111
Screening	Enzyme	Soil in Lop Nur		Soil	-1.8847	89	DOI:10.1371/journal.pone.0077437
HTS metagenome	Finished	East Lake (Lake Donghu), located in Wuhan, China		Seawater	30.5931	114.305	DOI:10.1007/s12250-013-3365-y
HTS metagenome	Finished	DamariscottaSP		Freshwater	44.1	-69.29	DOI:10.1111/1462-2920.12301
HTS metagenome	Finished	DamariscottaSU		Freshwater	44.1	-69.29	DOI:10.1111/1462-2920.12301
HTS metagenome	Finished	Lake Ekoln		Freshwater	59.45	17.36	DOI:10.1038/ismej.2015.46
HTS metagenome	Finished	Erken		Freshwater	59.25	18.15	DOI:10.1111/1462-2920.12301
HTS metagenome	Finished	Lanier		Freshwater	34.12	-83.59	DOI:10.1128/AEM.00107-11
HTS metagenome	Finished	MendotaSP		Freshwater	43.6	-89.24	DOI:10.1111/1462-2920.12301
HTS metagenome	Finished	MendotaSU		Freshwater	43.6	-89.24	DOI:10.1111/1462-2920.12301
HTS metagenome	Finished	Spark		Freshwater	46	-89.42	DOI:10.1111/1462-2920.12301
HTS metagenome	Finished	Trout		Freshwater	46.2	-89.41	DOI:10.1111/1462-2920.12301
HTS metagenome	Finished	Vattern		Freshwater	58.24	14.36	DOI:10.1038/ismej.2015.46
HTS metagenome	Finished	Yellowstone1		Freshwater	44.28	-110.22	DOI:10.1111/1462-2920.12301
HTS metagenome	Finished	Yellowstone2		Freshwater	44.28	-110.22	DOI:10.1111/1462-2920.12301
HTS metagenome	Finished	Key Lake uranium processing mill i, north of Saskatoon, Saskatchewan, Canada		Freshwater	57.1224	-105.393	DOI:10.1007/s12275-013-3075-z
HTS metagenome	Finished	microbial mat in Chilean patagonia		Seawater	-42.1989	-72.2766	DOI:10.1371/journal.pone.0071952
HTS metagenome	Finished	Haibei Alpine Meadow Ecosystem Research Station in Qinghai province, located in the northeast of Qinghai-Tibet Plateau		Soil	37.37	101.12	DOI:10.1038/ismej.2013.146
HTS metagenome	Finished	he Outokumpu deep drill hole, located at Outokumpu, Finland		Seawater	62717	29062	DOI:10.1038/ismej.2013.125
HTS metagenome	Finished	frost flowers on the surface of young sea ice near Barrow, Alaska		Seawater	71.1726	-156.472	DOI:10.1111/1758-2229.12047
HTS metagenome	Finished	sediment sample collected at the Bayou d'Inde, a tributary of the Calcasieu River, near Lake Charles, LA, which has been contaminated with metals, polycyclic aromatic hydrocarbons and chlorinated/halogenated organic compounds		Seawater	30.2002	-93.3496	DOI:10.1016/j.resmic.2011.11.004
HTS metagenome	Finished	natural hypersaline lake ecosystem in Lake Tyrrell, Victoria, Australia		Seawater	-35.1912	142.48	DOI:10.1371/journal.pone.0061692
HTS metagenome	Finished	Organic Lake is a shallow, marine-derived hypersaline lake in the Vestfold Hills, Antarctica		Freshwater	-68.2723	78.1123	DOI:10.1038/ismej.2013.69
HTS metagenome	Finished	Lake Bogoria, Kenya		Freshwater	0.1333	36.0541	DOI:10.1111/1574-6941.12128
HTS metagenome	Finished	Sediment microbial community in a high-arctic hypersaline subzero spring		Seawater	79.7	-90.21	DOI:10.1128/AEM.00153-13
Screening	Enzyme	Lake Arreo		Freshwater	42.46	-2.59	DOI:10.1128/AEM.00240-13
Screening	Enzyme	Thermal spring at the Mutnovsky volcano		Freshwater	52453	158195	DOI:10.1155/2013/136714
HTS metagenome	Finished	Thermal spring at the Uzon Caldera		Freshwater	54.5	159967	DOI:10.1186/1471-2164-15-S12-S12
Screening	Enzyme	Akaline-polluted soil samples were collected from the ground surface of a stream located in Guangxi Province, South China		Soil	22.4912	108.191	DOI:10.1016/j.bbrc.2007.03.159
Screening	Enzyme	Soil sample was collected from the Ladakh		Soil	36.2658	77.1218	DOI:10.1007/s00792-012-0510-8
HTS metagenome	Finished	Archipelago reef sitesSebastião Gomes		Seawater microbiome	17.5442	39.7459	DOI: 10.1007/s00248-012-0161-4
HTS metagenome	Finished	Archipelago reef sites Parcel dos Abrolhos		Seawater microbiome	17.5733	38.302	DOI: 10.1007/s00248-012-0161-4;DOI:10.1111/mec.12801
Screening	Enzyme	Chaerhan Salt Lake of China		Freshwater	36.52	95.33	DOI:10.1007/s10529-012-1122-1
Screening	Enzyme	Groenendaal (Belgium)		Soil	51.2333	4.41667	DOI:10.1186/2193-1801-2-410
HTS metagenome	Finished	Seawater was collected on 15 October 2007 from the DCM layer (50 m deep) off the coast of Alicante, Spain		Seawater	38.4664	-0.135518	DOI:10.1038/ismej.2010.44
HTS metagenome	Finished	Newcomb bay - coastal East Antarctica		Seawater	-66161	110302	DOI:10.1111/1462-2920.12017
HTS metagenome	Finished	Indian Ocean		Seawater	-5.5	60	DOI:10.1371/journal.pone.0042047			Virus
HTS metagenome	Finished	olive plantation soil from Ñilhue		Soil	-32.4145	-70.5441	DOI: 10.1155/2013/784591
HTS metagenome	Finished	Tunisian Solar Salterns		Soil	34.39	10.42	DOI:10.1128/AEM.01793-12
HTS metagenome	Finished	Soils samples were collected from the National Natural Park “Los Nevados” (Manizales-Colombia)		Soil	4.97028	-71.6217	DOI:10.1371/journal.pone.0052069
HTS metagenome	Finished	Cayuga Lake and Fayetteville Green Lake		Freshwater	42.4458	-76.5125	DOI:10.1128/AEM.01705-12.
HTS metagenome	Finished	Chile Coastal Upwelling		Seawater	-33.5978	-73.2217	DOI:10.1371/journal.pone.0039648
HTS metagenome	Finished	Chile Coastal Upwelling		Seawater	-33.5163	-73.2041	DOI:10.1371/journal.pone.0039648
HTS metagenome	Finished	Brazilian Mangrove Sediments		Freshwater	-23.5349	-46.1228	DOI:10.1371/journal.pone.0038600
HTS metagenome	Finished	Brazilian Mangrove Sediments		Freshwater	-23.5349	-46.1228	DOI:10.1371/journal.pone.0038600
HTS metagenome	Finished	Brazilian Mangrove Sediments		Freshwater	-23.5406	-45.1503	DOI:10.1371/journal.pone.0038600
HTS metagenome	Finished	A faecal sample from an Australian sea lion was collected from Seal Bay, Kangaroo Island, South Australia		Microbiome	-35.5984	137.195	DOI:10.1371/journal.pone.0036478
HTS metagenome	Finished	Seawater samples were collected from coastal surface waters at Palmer Station, on the west coast of the Antarctic Peninsula		Seawater	-64.4643	-64.0327	DOI:10.1038/ismej.2012.31
HTS metagenome	Finished	Lake Bourget		Freshwater	45.4347	5521	DOI:10.1111/j.1462-2920.2009.01969.x
HTS metagenome	Finished	Lake Pavin		Freshwater	45.2941	2.5313	DOI:10.1371/journal.pone.0033641
HTS metagenome	Finished	he Nyegga cold seep field is located on the mid-Norwegian margin at the northern edge of the Storegga Slide		Soil	64.4527	5.04098	AHKK01000035
HTS metagenome	Finished	Grate Lakes sinkhole mat		Seawater	45.1984	-83.3272	DOI:10.1128/AEM.01186-09
HTS metagenome	Finished	Rothamsted Research, Hertfordshire, UK		Soil	51.8098	-0.237674	DOI:10.1038/ismej.2011.197
HTS metagenome	Finished	Diesel-Contaminated Canadian High Arctic Soils		Soil	82.31	-62.17	DOI:10.1371/journal.pone.0030058
HTS metagenome	Finished	soil sample was collected from an urban environment on the University of Washington campus in Seattle, Washington		Soil	47.39	-22.18	DOI:10.1128/AEM.06759-11
HTS metagenome	Finished	hypersaline soil samples from three spots in Keke Salt Lake		Freshwater	37	98	DOI 10.1007/s00284-011-0053-8
HTS metagenome	Finished	Microbial Mat Communities from Antarctica and the High Arctic		Seawater	83.02	-71.31	DOI:10.1128/AEM.06354-11
HTS metagenome	Finished	Microbial Mat Communities from Antarctica and the High Arctic		Seawater	83.05	-74.26	DOI:10.1128/AEM.06354-11
HTS metagenome	Finished	Microbial Mat Communities from Antarctica and the High Arctic		Seawater	-78.01	165.33	DOI:10.1128/AEM.06354-11
HTS metagenome	Finished	Soil was collected from the Miers Dry Valley i		Soil	-78.0593	163.482	DOI:10.1128/AEM.02597-08
HTS metagenome	Finished	Soil was collected from the Miers Dry Valley i		Soil	-78.0593	163.482	DOI:10.1038/ismej.2011.170
HTS metagenome	Finished	Pacific128 - deep-sea and shallow water sediments		Seawater	43.5997	-130.235	DOI:10.1111/j.1365-294X.2011.05297.x
HTS metagenome	Finished	Pacific237 - deep-sea and shallow water sediments		Seawater	42.3359	-131.55	DOI:10.1111/j.1365-294X.2011.05297.x
HTS metagenome	Finished	Pacific321 - deep-sea and shallow water sediments		Seawater	39594	-125.524	DOI:10.1111/j.1365-294X.2011.05297.x
HTS metagenome	Finished	Pacific422 - deep-sea and shallow water sediments		Seawater	39.5969	-125.264	DOI:10.1111/j.1365-294X.2011.05297.x
HTS metagenome	Finished	Pacific528 - deep-sea and shallow water sediments		Seawater	36.4802	-123.418	DOI:10.1111/j.1365-294X.2011.05297.x
HTS metagenome	Finished	Atlantic22#1 - deep-sea and shallow water sediments		Seawater	35.3328	-9.4192	DOI:10.1111/j.1365-294X.2011.05297.x
HTS metagenome	Finished	Atlantic25#2 - deep-sea and shallow water sediments		Seawater	35.4475	-9.5927	DOI:10.1111/j.1365-294X.2011.05297.x
HTS metagenome	Finished	Atlantic29 - deep-sea and shallow water sediments		Seawater	36.1306	-10.0182	DOI:10.1111/j.1365-294X.2011.05297.x
HTS metagenome	Finished	Atlantic43 - deep-sea and shallow water sediments		Seawater	38.2166	-9.5908	DOI:10.1111/j.1365-294X.2011.05297.x
HTS metagenome	Finished	Atlantic45 - deep-sea and shallow water sediments		Seawater	38.2318	-10.2413	DOI:10.1111/j.1365-294X.2011.05297.x
HTS metagenome	Finished	ShallowCalif - deep-sea and shallow water sediments		Seawater	31.1509	-114.499	DOI:10.1111/j.1365-294X.2011.05297.x
HTS metagenome	Finished	ShallowGulf - deep-sea and shallow water sediments		Seawater	27.5435	-97.2906	DOI:10.1111/j.1365-294X.2011.05297.x
HTS metagenome	Finished	BPLR - North Atlantic Ocean		Seawater	65.5264	-29.5654	DOI:10.1111/j.1462-2920.2011.02555.x
HTS metagenome	Finished	NAST - North Atlantic Ocean		Seawater	34.0443	-30.0009	DOI:10.1111/j.1462-2920.2011.02555.x
HTS metagenome	Finished	Soils samples were collected from the National Natural Park “Los Nevados” (Manizales-Colombia)		Soil	4.5813	-72.2242	DOI:10.1371/journal.pone.0052069
HTS metagenome	Finished	Lake Lanier is an important freshwater lake for the southeast United States (Atlanta)		Freshwater	34.8039	-83.5009	DOI:10.1128/AEM.00107-11
HTS metagenome	Finished	A sediment core (approximately 50 cm depth) was taken within an undisturbed tidal flat (37°36′ N/126°22′ E) in Ganghwa Island in South Korea		Seawater	37.36	126.22	DOI:10.1007/s00253-011-3433-x
HTS metagenome	Finished	surface waters of Lake Tyrrell (LT)		Freshwater	-35.1136	143.32	DOI:10.1038/ismej.2011.78
HTS metagenome	Finished	hypersaline lake in NW Victoria, Australia.		Freshwater	37.4713	-151124	DOI:10.1038/ismej.2011.78
Screening	Enzyme	Schorfheide - Germany		Soil	52.9	13.5167	DOI: 10.1111/j.1462-2920.2007.01342.x
HTS metagenome	Finished	Hainich - Germany		Soil	51.0925	10.4018	DOI:10.1111/j.1574-6941.2011.01088.x
HTS metagenome	Finished	Schwäbische - Germany		Soil	48.3553	8.80583	DOI:10.1128/AEM.01077-13
HTS metagenome	Finished	A hydrothermal fluid sample (8.5 L) was obtained during Dive No. 793		Seawater	12.5717	143.372	DOI:10.3389/fmicb.2011.00268
Screening	Enzyme	East Sea		Seawater	38.2	128.35	DOI:10.1111/j.1574-6968.2008.01180.x
HTS metagenome	Finished	The Tijuana River Estuary (TRE) (Mexico)		Soil	32.33	117.07	DOI:10.1021/es1029206
HTS metagenome	Finished	Antarctic sample collected from the coast near China Zhongshan Station		Seawater	-69.22	76.23	DOI:10.3390/md9020184
HTS metagenome	Finished	Yingtan Red Soil Ecological Station		Seawater	28.1529	116553	DOI:10.5808/GI.2013.11.3.114
HTS metagenome	Finished	Soil samples were collected from a former arable field site located near Ede, Netherlands		Soil	28152	116553	DOI:10.1128/AEM.00343-10
HTS metagenome	Finished	Coastal region of Okha Madhi		Soil	22.2	70.05	DOI:10.1007/s10661-014-3859-6
HTS metagenome	Finished	island in the Tanana River in the National Science Foundation's Long-Term Ecological Research site at Bonanza Creek Experimental Forest near Fairbanks, AK		Freshwater	64.6978	-148.248	DOI:10.1038/ismej.2008.86; DOI:10.1128/AEM.00323-10;DOI:10.1128/AEM.71.10.6335-6344.2005
HTS metagenome	Finished	deep-sea sediment core		Seawater	17.3412	110.285	DOI:10.1007/s00792-014-0676-3
HTS metagenome	Finished	rine in the Dagong Ancient Brine Well		Seawater	51.2167	-10.45	DOI:10.1111/j.1574-6968.2010.01929.x
HTS metagenome	Finished	deep-sea sediment		Seawater	17.3412	110.285	DOI:10.1007/s00792-014-0676-3
HTS metagenome	Finished	Water samples were collected from Ace Lake		Seawater	-68.2833	78.1129	DOI:10.1038/ismej.2010.185
HTS metagenome	Finished	amples collected in the Dead Sea		Seawater	31.25	31.29	DOI:10.1128/AEM.01077-13
HTS metagenome	Finished	Chula Vista solar salterns (Chula Vista, CA) and Santa Pola solar salterns (Alicante, Spain)		Freshwater	38.1135	-0.3319	DOI:10.1186/1471-2164-10-570
HTS metagenome	Finished	soil samples were collected from a former arable field site near Ede (52°04′N, 5°45′E), the Netherlands		Soil	52.04	5.45	DOI 10.1007/s00253-012-4057-5
HTS metagenome	Finished	Ionian Km3 station (Mediterranean Sea)		Seawater	37	12.5	DOI:10.1111/j.1462-2920.2008.01725.x
HTS metagenome	Finished	glacier ice		Freshwater	47.25	10.59	DOI:10.1128/AEM.02644-08.
HTS metagenome	Finished	Lake Needwood in Montgomery County situated north of Rockville (Maryland, USA)		Freshwater	39.1001	-77.1264	DOI:10.1371/journal.pone.0007264
HTS metagenome	Finished	Ushuaia Bay, Argentina chronically polluted Subantarctic marine sediments		Seawater	-54.79	-68.31	DOI:10.1111/jam.12843
HTS metagenome	Finished	tidal flat sediment		Seawater	37.3622	126.226	DOI:10.1186/s12896-015-0115-2
HTS metagenome	Finished	soil sample was collected from Adelie penguin rookery		Soil	-62.0946	-58.2742	Pol J Microbiol. 2009;58(3):199-204.
HTS metagenome	Finished	Lac du Bourget		Freshwater	45.7512	5.94086	DOI:10.1111/j.1462-2920.2009.01969.x
HTS metagenome	Finished	Soil was collected from the Miers Dry Valley		Soil	-8.0593	163.482	DOI:10.1128/AEM.02597-08
HTS metagenome	Finished	Glacier ice samples were collected in June 2005 at the Northern Schneeferner		Freshwater	47.25	10.59	DOI:10.1128/AEM.02644-08
HTS metagenome	Finished	Marine sediments were collected from seashore of Kongsfjorden near Dasan Korean Arctic station which is situated at Ny-Ålesund, on the high Arctic island of Spitsbergen, part of the Svalbard Archipelago		Seawater	78.5651	12.0829	DOI:10.1128/AEM.02644-08
HTS metagenome	Finished	Cuatro Ciénegas is located in the Chihuahuan desert of north central Mexico		Seawater	26.5902	-102.032	DOI:10.1089/ast.2011.0694
HTS metagenome	Finished	Rio Mesquites		Seawater	26.5445	-102.065	DOI:10.1038/nature06735
HTS metagenome	Finished	Pozas Azules II		Seawater	26.5221	-102.044	DOI: 10.1111/j.1462-2920.2008.01725.x
HTS metagenome	Finished	KM3 - deep sea		Seawater	36.29	15.39	DOI:10.1371/journal.pone.0000914
HTS metagenome	Finished	AD1000 - deep sea		Seawater	41.36	17.22	DOI:10.1186/s12864-015-1434-3
HTS metagenome	Finished	SAT1000 - deep sea		Seawater	-56.18	-57.39	DOI:10.1038/ismej.2008.40
HTS metagenome	Finished	surface seawater was collected from the South China Sea		Seawater	24.2117	118.086	DOI:10.1186/s12864-015-1434-3
HTS metagenome	Finished	DeepAnt		Seawater	-59.19	-55.45	DOI:10.1099/mic.0.28254-0
HTS metagenome	Finished	Porites astreoides samples were collected from Bocas del Toro, Panama		Seawater	9195	-82.1458	DOI:10.1111/j.1462-2920.2007.01383.x
HTS metagenome	Finished	deep-sea sediment core was collected by a multi-core sampler on September 2003, at the ES0303 station of east Pacific Nodule Province		Seawater	8.2111	-145.241	DOI:10.1111/j.1574-6941.2007.00377.x
HTS metagenome	Finished	Soft-bottom sediment samples were collected on 31 March 2004 close to Askö Marine Research Centre (58°48′73 N, 17°34′28 E) in the Stockholm southern archipelago of the western Baltic Sea, Sweden		Seawater	58.4873	17.3428	DOI:10.1111/j.1574-6941.2006.00206.x
HTS metagenome	Finished	Dean Creek, a small tidal creek on Sapelo Island, Georgia, USA		Seawater	31.3822	-81.2803	DOI:10.1007/s00248-008-9481-9
HTS metagenome	Finished	Deep-sea sediment samples taken from a clam bed community from Edison Seamount, south of Lihir Island in the New Ireland Fore-arc near Papua New Guinea		Seawater	3.31	152.58	DOI:10.1016/j.pep.2006.10.010
HTS metagenome	Finished	hot spring soil in Tengchong, Yunnan, China		Soil	25.0206	98.49	DOI: 10.1016/j.gsf.2011.12.006
HTS metagenome	Finished	Arctic SEAWATE		Seawater	72.1933	-151.591	DOI:10.1038/ismej.2013.69
HTS metagenome	Finished	anaerobic sediments of a mesophilic sulfur spring - Zodletone Spring		Thermal spring	41.4607	83.2722	DOI:10.1073/pnas.202488399
HTS metagenome	Finished	The hannel side of Fiesta Island in Mission Bay, San Diego, CA, USA		Seawater	37.7731	-122.393	DOI:10.1098/rspb.2003.2628
HTS metagenome	Finished	Sagami Bay, Japan		Seawater	35.7	139.23	J Bacteriol. 1991 Jul;173(14):4371-8
HTS metagenome	Finished	The East Pacific		Seawater	8.22	-145.23	J Bacteriol. 1991 Jul;173(14):4371-8
HTS metagenome	Finished	Kyushu Island, Japan		Seawater	33	-131	J Bacteriol. 1991 Jul;173(14):4371-8
HTS metagenome	Finished	Okinawa Trough (China)		Seawater	33	-125	DOI:10.1038/ismej.2010.144; DOI:10.1371/journal.pone.0072958
HTS metagenome	Finished	The Southern Okinawa Trough (China)		Seawater	33	-125	DOI:10.1038/ismej.2010.144
HTS metagenome	Finished	The East Pacific Rise		Seawater	20.8333	109.1	DOI:10.1073/pnas.0802782105; DOI:10.1186/1471-2148-13-33
HTS metagenome	Finished	Prydz Bay		Seawater	-69	-75	DOI:10.1038/ismej.2013.69; DOI:10.1186/1475-2859-7-27
HTS metagenome	Finished	Suiyo Seamount, Izu-Bonin Arc (Japon)		Seawater	28.6	-140.633	DOI:10.3389/fmicb.2013.00085
HTS metagenome	Finished	The southwestern tip of Kyushu Island (Japon)		Seawater	31.3083	-129.989	DOI:10.1264/jsme2.ME13048
HTS metagenome	Finished	Prydz Bay, Antarctic		Seawater	-69	-75	DOI:10.1038/ismej.2013.69; DOI:10.1186/1475-2859-7-27
HTS metagenome	Finished	The Ryukyu Trench		Seawater	26.3333	-128.667	DOI:10.1371/journal.pone.0020388
HTS metagenome	Finished	The Japan Trench		Seawater	40.1167	-144.317	DOI:10.1371/journal.pone.0057271
HTS metagenome	Finished	The Iheya Ridge, Okinawa Trough Japan		Seawater	27.5417	-126975	DOI:10.1371/journal.pone.0123095;DOI:10.1128/AEM.00924-09
HTS metagenome	Finished	Sagami Bay, Japan		Seawater	35.1167	-139.383	DOI:10.1371/journal.pone.0123095;DOI:10.1128/AEM.00924-09
HTS metagenome	Finished	Edison Seamount, south of Lihir Island in the New Ireland Fore-arc near Papua New Guinea		Seawater	-3.31	152.58	J Microbiol. 2005, 43(2):172-8
HTS metagenome	Finished	Edison Seamount		Seawater	-3.31	152.58	J Microbiol. 2005, 43(2):172-8
HTS metagenome	Finished	South China Sea		Seawater	22.2756	-114.188	DOI:10.1111/j.1574-6941.2010.00851.x
HTS metagenome	Finished	Mothra hydrothermal vent at the Juan de Fuca Ridg		Thermal spring	46	130	DOI:10.1007/s12010-011-9215-1
HTS metagenome	Finished	The Eastern Mediterranean (Urania DHABs)		Seawater	35	-21	DOI:10.1016/j.chembiol.2005.05.020
HTS metagenome	Finished	Iheya Ridge		Freshwater	27.5417	-126975	DOI:10.1186/1471-2164-13-699
HTS metagenome	Finished	The bottom of the Challenger Deep in the Mariana Trench		Seawater	11.35	-142.2	DOI:10.1371/journal.pone.0057271
HTS metagenome	Finished	Bourget Lake		Freshwater	45.7333	-5.86667	DOI:10.1111/j.1462-2920.2009.01969.x
HTS metagenome	Finished	Suboxic freshwater pond		Freshwater	48.7	-2.16667	DOI:10.1371/journal.pone.0119465
HTS metagenome	Finished	Soap Lake		Freshwater	47.3883	119.487	DOI:10.1128/genomeA.01212-13
HTS metagenome	Finished	Lake Retba		Freshwater	14.8372	17.2486	DOI:10.1111/j.1462-2920.2010.02323.x
HTS metagenome	Finished	Coast Gujarat and Sambhar Lake		Freshwater	22.2	70.05	DOI:10.1016/j.ijbiomac.2010.06.004
HTS metagenome	Finished	Lake Texcoco		Freshwater	19.5056	98.99	DOI:10.1080/01490451.2010.520075
HTS metagenome	Finished	Edison Seamount		Freshwater	3.31	152.58	DOI:10.1007/s00253-008-1656-2
HTS metagenome	Finished	Agro-industrial wate Lerma de Villada, Mexico		Soil	19.2863	-99.5111	DOI:10.2436/20.1501.01.xx
HTS metagenome	Finished	Kharicut Canal Bank		Seawater	22.9833	-72.6417	DOI:10.1007/s00248-013-0244-x
HTS metagenome	Finished	California, USA		Soil	40.6722	-122.528	DOI:10.3389/fmicb.2015.00475
HTS metagenome	Finished	Gard, France		Soil	44.1136	3.99556	DOI:10.1038/ismej.2011.51
HTS metagenome	Finished	Harz Mountains, central Germany		Soil	51.7636	5.18028	DOI:10.1128/AEM.02136-08
Screening	Enzyme	Asturias, Spain		Soil	43.2631	-5.76917	DOI:10.1111/1751-7915.12107
HTS metagenome	Finished	Guangdong, China		Soil	25.0347	113.65	DOI:10.1038/ismej.2014.245
Screening	Enzyme	Huelva, Spain		Soil	37.7	-6.6	DOI:10.1038/srep01107
HTS metagenome	Finished	Sub-saline shallow lake (Laguna de Carrizo, Madrid)		Freshwater	40.3086	-3.65964	DOI:10.1007/s00248-011-9903-y
HTS metagenome	Finished	Evaporite karstic lake (Lake Arreo, Álava)		Seawater	42.7667	-2.98333	DOI:10.1128/AEM.00240-13
Screening	Enzyme	Polyaromatic contaminated soil sample (Lugones, Oviedo)		Soil	43.4	-5.8	DOI:10.1111/1751-7915.12107
HTS metagenome	Finished	Acid mine drainage (Mieres, Asturias)		Soil	43.25	-5.76667	DOI:10.1038/ismej.2013.242
Screening	Enzyme	Antibiotic resistance genes in Punta de San García (Algeciras, Cádiz)		Seawater	36.11	-5.43	DOI:10.1038/srep01107
Screening	Enzyme	Origin of the Tinto River (Huelva, Spain)		Freshwater	37.3167	-6.06667	DOI:10.1128/AEM.00048-07
HTS metagenome	Finished	Deep sea hypersaline Lake Thetis		Seawater	34.6698	22.1455	DOI:10.1111/j.1462-2920.2011.02634.x
Screening	Enzyme	Deep sea hypersaline LakeMedee		Seawater	34.3265	22.5607	DOI:10.1111/1462-2920.12660
Screening	Enzyme	Deep sea hypersaline LakeUrania		Seawater	35.2167	21.4667	DOI:10.1016/j.chembiol.2005.05.020
Screening	Enzyme	Deep sea Lake Matapan		Seawater	36.5667	21124	DOI:10.1111/1462-2920.12660
HTS metagenome	Finished	Salines Bras del Port (Santa Pola, Alicante)		Seawater	38.1833	-0.55	DOI:10.1128/genomeA.00933-13
HTS metagenome	Finished	Atlantic Island beach (Figueiras beach, Cíes Island, Atlantic Isle National Park, Galicia)		Seawater	42.2167	-8.88333	DOI:10.1128/AEM.03934-12
HTS metagenome	Finished	Atlantic Island beach (Rodas beach, Cíes Island, Atlantic Isle National Park, Galicia)		Seawater	42.2167	-8.88333	DOI:10.1128/AEM.03934-12
HTS metagenome	Finished	Alcúdia Bay (Mallorca)		Seawater	39.8667	3.1167	DOI:10.1128/AEM.03934-12
HTS metagenome	Finished	Mediterranean S’Avall solar saltern (Mallorca)		Seawater	39.5333	3	DOI:10.1111/j.1758-2229.2009.00108.x
HTS metagenome	Finished	Iberian Lynx (Sierra Morena, Jaén)		Microbiome	38.3333	-3.53333	DOI:10.1371/journal.pone.0051521
Screening	Enzyme	Metacleavage pathways in microbial communities from jet fuel contaminated soils		Soil	50.6206	14.7381	DOI:10.1111/j.1462-2920.2009.01943.x
Screening	Enzyme	Lipases from human oral metagenome		Microbiome	9.93922	78.1392	DOI:10.1007/s12088-014-0455-y
Screening	Enzyme	Carbohydrate-active enzymes from the soil of a winter wheat field		Soil	50.55	4.7	DOI:10.1111/jam.12597
Screening	Enzyme	Glycoside hydrolases from tundra cellulolytic bacteria		Tundra Soil	68.7668	-109.072	DOI:10.1139/cjm-2014-0193
Screening	Enzyme	Functional Metagenomics and oil fed enrichment strategyrevealed the diversity of lipolytic bacteria		Forest soil	43.0667	141.5	DOI:10.1264/jsme2.ME14002
Screening	Enzyme	Antibacterial enzymes from metagenomic libraries in Ralstonia metallidurans		Dessert soil	33.0981	-112.39	DOI:10.1111/1574-6968.12431
Screening	Enzyme	Metagenome derived lipases LipS and LipT		Fresh water and Soil	53.5624	9.86114	DOI:10.1371/journal.pone.0047665
Screening	Enzyme	Fungus-Growing Termite microbiome: a reservoir for lignocellulase genes		Microbiome	21.9756	100.804	DOI:10.1128/AEM.01521-10
Screening	Enzyme	Endoglucanase from mangrove soil		Mangrove soil	18.242	109.513	DOI 10.1007/s10529-014-1531-4
Screening	Enzyme	Cold active enzymes from a cold alkaline environment		Ikaite column	61.1833	-48.05	DOI:10.1186/1475-2859-13-72
Screening	Enzyme	Novel lipase LipHim1 from soil samples		Soil	16.7211	77.9816	DOI 10.1007/s12275-014-3302-2
Screening	Enzyme	Alpha amilase from fecal metagenome		Microbiome	22.9469	103.687	DOI:10.4014/jmb.1310.10121
Screening	Enzyme	β-glucosidases from agricultural soil with high tolerance towards detergentes, oxidants and glucose		Agricultural soil	50.55	4.7	DOI:10.1007/s10295-014-1400-0
Screening	Enzyme	Characterization of a novel cold-active esterase isolated from swamp sediment metagenome		Swamp sediment	35.55	128.417	DOI:10.1007/s11274-013-1496-9
Screening	Enzyme	New hydrocarbon degradation pathways in the microbial metagenome from brazilian petroleum reservoirs		Seawater	-40	-36	DOI:10.1371/journal.pone.0090087
Screening	Enzyme	Heavy metal resistant termophilic esterase from Read Sea		Brine pool	21	38	DOI:10.1038/srep03358
Screening	Enzyme	Thermoalkalophilic esterase with high range pH stability		Soil	33.6167	127.15	DOI:10.1038/srep03358
Screening	Enzyme	Thermoalkalophilic esterase with high range pH stability		Soil	33.6833	126.433	DOI:10.1038/srep03358
Screening	Enzyme	Thermoalkalophilic esterase with high range pH stability		Soil	33.4	126.9	DOI:10.1038/srep03358
Screening	Enzyme	Thermoalkalophilic esterase with high range pH stability		Soil	33.4167	126.917	DOI:10.1038/srep03358
Screening	Enzyme	Cold active esterase from swamp sediment metagenome		Sediment	35.55	128.417	DOI 10.1007/s11274-013-1496-9
Screening	Enzyme	Solvent tolerant and halotolerant esterase from Turpan Basin		Soil	42.9333	89.1833	DOI 10.1016/j.molcatb.2013.05.015
Screening	Enzyme	β-galactosidase with high tolerance to galactose and glucose		Soil	42.8956	89.6342	DOI:10.1186/1471-2180-13-237
Screening	Enzyme	Novel Pathways of Prebiotic Breakdown by Human Gut Bacteria		Microbiome	45.1992	5.74541	DOI:10.1371/journal.pone.0072766
Screening	Enzyme	Carboxylic ester hydrolases from a forest soil		Soil	50.7664	4.43313	DOI 10.1007/s10295-012-1217-7
Screening	Enzyme	Novel esterases from South China Sea		Seawater	24.3547	118.15	DOI 10.1007/s00253-008-1566-3
Screening	Enzyme	Novel metagenome derived esterases		Oil contaminated Soil	52.6479	9.83655	DOI:10.1128/AEM.72.5.3637–3645.2006
Screening	Enzyme	Low temperature active lipase from marine sediment		Seawater sediment	58.8203	17.5744	DOI:10.1111/j.1574-6941.2006.00206.x
Screening	Enzyme	Novel Lipolytic genes from south china sea sediment		Seawater sediment	17.5699	110.48	DOI:10.1111/j.1574-6941.2010.00851.x
Screening	Enzyme	Lipolytic enzymes from deep sea sediment		Deep Sea sediment	-4.48333	152.817	DOI:10.1155/2011/271419
Screening	Enzyme	Lipolytic genes from soil samples from German German Biodiversity Exploratories		Soil	53.0227	13.7838	DOI:10.1111/j.1574-6941.2011.01088.x
Screening	Enzyme	Lipolytic genes from soil samples from German German Biodiversity Exploratories		Soil	48.3	9.35	DOI:10.1111/j.1574-6941.2011.01088.x
Screening	Enzyme	Lipolytic genes from soil samples from German German Biodiversity Exploratories		Soil	51.399	12.6496	DOI:10.1111/j.1574-6941.2011.01088.x
Screening	Enzyme	Organic Solvent-Tolerant Lipolytic Enzyme from Uncultivated Microorganism		Activated sludge	48.7513	9.08937	DOI 10.1007/s12010-013-0464-z
Screening	Enzyme	New GH43 gene from compost metagenome with dual xylanase and cellulase activities		Compost	16.43	102.83	DOI 10.1007/s12223-014-0313-7
Screening	Enzyme	Carboxypeptidase gene sequences in activated sludge		Activated sludge	31.2243	121.545	DOI 10.1007/s13213-013-0704-z
Screening	Enzyme	unusual glycosyltransferase-like enzyme with β-galactosidase activity from a soil metagenomic library		Soil sample Turpan Basin	42.9333	89.1833	DOI:10.1016/j.enzmictec.2014.01.007
Screening	Enzyme	Heat active archaeal β-glucosidase from a hydrotermal spring metagenome		Water, Mud, Sediment	37.7667	-25.3	DOI:10.1016/j.enzmictec.2014.01.010
Screening	Enzyme	Pectin degrading glycosyl hydrolase from a soil metagenomic library		Soil	11.64	77.2261	DOI 10.1007/s11033-014-3123-8
Screening	Enzyme	Bacterial chitinase with phytopathogen control capacity		Soil	59.8152	17.662	DOI 10.1007/s00253-013-5287-x
Screening	Enzyme	Cold-adapted esterase from an Arctic intertidal metagenomic library		Seawater sediment	78.6083	15.1667	DOI 10.1007/s00253-012-4276-9
Screening	Enzyme	Cold-active, acidic endocellulase from Ladakh soil		Soil	36.4495	77.2005	DOI 10.1007/s00792-012-0510-8
Screening	Enzyme	New and thermostable esterase from a metagenomic library		Deep Sea hydrothermal sediment	12.6033	-104.324	DOI:10.1016/j.micres.2013.04.004
Screening	Enzyme	Organic solvent-tolerant esterase isolated by metagenomics		Soil	51.55	10.7	PMID: 23560782
Screening	Enzyme	Two Novel Metagenome-Derived Esterases		Contaminated river water	31.1411	121.425	DOI 10.1007/s12010-012-9949-4
Screening	Enzyme	Halo-tolerant lipase from the metagenome of the marine sponge Haliclona simulans		Microbiome	53.5065	-9.77741	DOI:10.1186/1475-2859-11-72
Screening	Enzyme	Cellulase from the Buffalo Rumen metagenomic library		Microbiome	13.8543	100.862	DOI:10.1271/bbb.110786
Screening	Enzyme	Novel cold-adapted esterase from a metagenomic library of mountain soil		Soil	35.4726	35.8346	DOI 10.1007/s10295-011-1080-y
Screening	Enzyme	Novel esterases from a deep-sea sediment metagenome		Deep sea	18	152	DOI 10.1007/s00203-011-0745-2
Screening	Enzyme	Carboxylesterase derived from a leachate metagenome with promiscuous β-lactamase activity		Acidic leachate	-26.0549	28.18	DOI 10.1007/s00253-009-1895-x
Screening	Enzyme	New Cold-active Extradiol Dioxygenase from a Polychlorinated Biphenyl-contaminated Soil		Soil	41.8931	123.946	DOI: 10.1021/ie0503646
Screening	Enzyme	Carbohydrate-active enzymes identiﬁed by metagenomic analysis of deep-sea sediment bacteria		Seawater sediment	34.8744	138.569	DOI 10.1007/s00792-014-0676-3
Screening	Enzyme	Carbohydrate-active enzymes identiﬁed by metagenomic analysis of deep-sea sediment bacteria		Seawater sediment	34.8564	138.563	DOI 10.1007/s00792-014-0676-3
Screening	Enzyme	Novel b-glucosidases from an Amazon soil		Soil	-1.88157	-48.7663	DOI:10.1111/1574-6968.12332
Screening	Enzyme	Fumarate reductase from marine microorganisms		Seawater	21.4667	109.117	DOI 10.1007/s12223-013-0256-4
Screening	Enzyme	A metagenomic alkaline protease from saline habitat		Soil	22.2	70.05	DOI 10.1016/J.IJBIOMAC.2012.10.032
Screening	Enzyme	Glycoside hydrolase family 1 enzyme with β-glucosidase, β-fucosidase and β-galactosidase activities		Seawater	54.1833	15.5833	DOI:10.1186/1472-6750-13-22
Screening	Enzyme	Novel 4-hydroxyphenylpyruvate dioxygenase from the soil metagenome		Swamp soil	35.5547	128.414	DOI:10.1016/j.bbrc.2008.03.102
Screening	Enzyme	Thermostable penicillin G acylase from an environmental metagenomic library		Antarctic sediment	-69.3732	76.3714	DOI 10.1007/s10529-013-1403-3
Screening	Enzyme	Amylase from soil metagenomic library derived from Northwestern Himalayas		Soil	35.45	76.2333	DOI 10.1007/s00253-009-2404-y
Screening	Enzyme	Serine proteases from metagenomic libraries of the Gobi and Death Valley deserts		Soil	36.75	-117.25	DOI 10.1007/s00253-011-3256-9
Screening	Enzyme	Serine proteases from metagenomic libraries of the Gobi and Death Valley deserts		Soil	44.3	110.1	DOI 10.1007/s00253-011-3256-9
Screening	Enzyme	2,3-dihydroxybiphenyl 1,2-dioxygenase from an activated sludge metagenome		Activated sludge	38.9268	121.571	DOI 10.1007/s00253-010-2507-5
Screening	Enzyme	Novel metagenome-derived multicopper oxidase with alkaline laccase activity		Mangrove soil	22.5022	114.037	DOI:10.1371/journal.pone.0050312
Screening	Enzyme	Evidence for Lignin Oxidation by the Giant Panda Fecal Microbiome		Microbiome	31.8341	117.173	DOI 10.1007/s10529-011-0549-0
Screening	Enzyme	2,4-dichlorophenol hydroxylase from polychlorinated biphenyl-contaminated soil		Contaminated soil	41.8837	123.955	DOI 10.1007/s10482-013-9899-z
Screening	Enzyme	Metagenome-derived prephenate dehydrogenase gene from an alkaline-polluted soil		Soil	22.82	108.32	DOI:10.1111/j.1758-2229.2011.00295.x
Screening	Enzyme	Metagenome-derived prephenate dehydrogenase gene from an alkaline-polluted soil		Soil	-25.3197	-48.9276	DOI:10.1111/j.1758-2229.2011.00295.x
Screening	Enzyme	Metagenome-derived prephenate dehydrogenase gene from an alkaline-polluted soil		Soil	-25.333	-48.9084	DOI:10.1111/j.1758-2229.2011.00295.x
Screening	Enzyme	Metagenome-derived prephenate dehydrogenase gene from an alkaline-polluted soil		Soil	-25.3337	-48.9014	DOI:10.1111/j.1758-2229.2011.00295.x
Screening	Enzyme	Novel metagenome-derived cellulase Exo2b		Fresh Slurry	31.7173	121.51	DOI 10.1007/s00253-012-3873-y
Screening	Enzyme	Novel metagenome-derived β-galactosidase		Soil	46.9667	125.05	DOI 10.1007/s00253-010-2744-7
Screening	Enzyme	American lake Mendota metagenome (spring)		Freshwater	41.5578	-89.1312	ERS362646
HTS metagenome	Draft	American lake Mendota metagenome (summer)		Freshwater	41.5578	-89.1312	ERS362645
HTS metagenome	Draft	American lake Sparkling metagenome (spring)		Freshwater	49.8334	-90.2169	ERS362643
HTS metagenome	Draft	American lake Trout Bog metagenome (spring)		Freshwater	0.00215	-0.622583	ERS362642
HTS metagenome	Draft	American lake Damariscotta metagenome (summer)		Freshwater	44.0378	-69.4942	ERS362641
HTS metagenome	Draft	American lake Damariscotta metagenome (spring)		Freshwater	44.0378	-69.4942	ERS362640
HTS metagenome	Draft	Swedish lake Vattern metagenome		Freshwater	58.4	4.6	ERS362639
HTS metagenome	Draft	Swedish lake Erkoln metagenome		Freshwater	59.85	18.5667	ERS362638
HTS metagenome	Draft	Swedish lake Erken metagenome		Freshwater	59.85	18.5667	ERS362637
HTS metagenome	Finished	Southern Poland: near Olkusz		Soil	50.2833	19.5	DOI:10.1007/s00248-013-0344-7
HTS metagenome	Finished	Southern Poland: near Olkusz		Soil	50.0333	19.5167	DOI:10.1007/s00248-013-0344-7
Screening	Enzyme	decarboxylase from uncultured microorganisms from ground surface of a stream located in Guangxi Province, South China		Soil	22.82	108.32	DOI:10.1016/j.bbrc.2007.03.159
Screening	Enzyme	Prephenate dehydrogenase gene from an alkaline-polluted soil microorganism from alkaline-polluted soil from southern China located in Guangxi Province, South China		Soil	22.82	108.32	DOI:10.1007/s10482-013-9899-z
Screening	Enzyme	Beta-glucosidase from an alkaline-polluted soil microorganism from alkaline-polluted soil from southern China located in Guangxi Province, South China		Soil	22.82	108.32	DOI:10.1007/s12223-011-0083-4
Screening	Enzyme	carboxylic ester hydrolases isolated by functional screening of a forest soil metagenomic library (forest soil sample was collected from the upper 5-cm layer below the litter in Groenendaal (Belgium) )		Soil	50.9591	4.99721	DOI:10.1007/s10295-012-1217-7
Screening	Enzyme	two novel esterases from a marine metagenomic library derived from South China Sea		Seawater	24.3547	118.15	DOI 10.1007/s00253-008-1566-3
Screening	Enzyme	benzylsuccinate synthase-like (bssA) genes in hydrocarbon-polluted marine sediments (Atlantic Islands beach (Figueiras [FI]) in Northern Spain)		Seawater sediment	42.2167	-8.88333	DOI:10.1128/AEM.03934-12
HTS metagenome	Finished	Crude-oil contaminated site in the El-Max site (ELMAX), located on the coast west of Alexandria, Egypt		Seawater sediment	31.1587	29.8412	DOI:10.1007/s00248-015-0606-7
HTS metagenome	Finished	Crude-oil contaminated site in the Bizerte lagoon (BIZ), located in Northern Tunisia		Seawater sediment	37.2688	9.88878	DOI:10.1007/s00248-015-0606-7
HTS metagenome	Finished	Crude-oil contaminated site in the Gulf of Aqaba (AQ), along the Jordanian coast at the northern end of the Red Sea		Seawater sediment	30.3783	25.4158	DOI:10.1007/s00248-015-0606-7
HTS metagenome	Finished	Crude-oil contaminated site in the harbour of Ancona (Italy)		Seawater sediment	43.6167	13.5042	DOI:10.1007/s00248-015-0606-7
Screening	Enzyme	novel cellulolytic and hemicellulolytic genes and enzymes derived from German grassland soil metagenomes		Soil	53.1028	13.9857	DOI:10.1007/s10529-011-0830-2
Screening	Enzyme	novel cellulolytic and hemicellulolytic genes and enzymes derived from German grassland soil metagenomes		Soil	0.398889	0.341944	DOI:10.1007/s10529-011-0830-2
Screening	Enzyme	hemicellulases in the fungus-growing termite Pseudacanthotermes militaris		Microbiome	2.7	18.4	DOI:10.1186/1754-6834-6-78
Screening	Enzyme	glycosyl hydrolases with cellulolytic activity against crystalline cellulose from metagenomic libraries constructed from bacterial enrichment cultures (Kyushu University, Fukuoka, Japan)		Soil (pile of cedar wood sawdust)	33.5833	130.4	DOI:10.1186/2193-1801-3-365
Screening	Enzyme	Production of indole antibiotics induced by exogenous gene derived from sponge metagenomes		Microbiome	NA	NA	DOI:10.1039/c5mb00131e
HTS metagenome	Finished	Insights from the metagenome of an acid salt lake: The role of biology in an extreme depositional environment		Salt Lake	31632	117910	DOI:10.1371/journal.pone.0122869
HTS metagenome	Finished	Bacterial community associated with the intestinal tract of Chinese mitten crab (Eriocheir sinensis) farmed in Lake Tai, China		Microbiome	31.2167	120.967	DOI:10.1371/journal.pone.0123990
HTS metagenome	Finished	Ecological functions of uncultured microorganisms in the cobalt-rich ferromanganese crust of a seamount in the central Pacific are elucidated by fosmid sequencing		Seawater	10	160	DOI:10.1007/s13131-015-0650-7
Screening	Enzyme	Identification and characterization of novel esterases from a deep-sea sediment metagenome		Seawater	10	160	DOI:10.1007/s00203-011-0745-2
HTS metagenome	Finished	Prokaryotic assemblages and metagenomes in pelagic zones of the South China Sea		Seawater	18.25	115.5	DOI:10.1186/s12864-015-1434-3
Screening	Enzyme	A response regulator from a soil metagenome enhances resistance to the β-lactam antibiotic carbenicillin in Escherichia coli		Soil	64.1333	-148	DOI:10.1371/journal.pone.0120094
Screening	Enzyme	Metagenomic analysis of the Rhinopithecus bieti fecal microbiome reveals a broad diversity of bacterial and glycoside hydrolase profiles related to lignocellulose degradation		Microbiome	27.5667	99.2833	DOI:10.1186/s12864-015-1378-7
Screening	Enzyme	Identification and characterization of a novel phosphodiesterase from the metagenome of an Indian coalbed		Seawater	23.75	86.42	DOI:10.1371/journal.pone.0118075
HTS metagenome	Finished	Diversity of thermophiles in a Malaysian hot spring determined using 16S rRNA and shotgun metagenome sequencing		Hotspring	0.99745	0.0471667	DOI:10.3389/fmicb.2015.00177
Screening	Enzyme	Comparative analysis of sugarcane bagasse metagenome reveals unique and conserved biomass-degrading enzymes among lignocellulolytic microbial communities		Soil	0.481667	-0.118056	DOI:10.1186/s13068-015-0200-8
HTS metagenome	Finished	Metagenomic sequence of saline desert microbiota from wild ass sanctuary, Little Rann of Kutch, Gujarat, India		Soil	23.4333	71.3333	DOI:10.1016/j.gdata.2015.03.005
Screening	Enzyme	The environment shapes microbial enzymes: five cold-active and salt-resistant carboxylesterases from marine metagenomes		Seawater	38.1142	15.3425	DOI:10.1007/s00253-014-6038-3
HTS metagenome	Finished	Metagenomic analysis of the bacterial community associated with the taproot of sugar beet		Plant rhizosphere	42.8924	143.079	DOI:10.1264/jsme2.ME14109
HTS metagenome	Finished	Reconstructed metagenomes reveal changes of microbial functional profiling during PAHs degradation along a rice (Oryza sativa) rhizosphere gradient		Plant rhizosphere	35.3333	136.167	DOI:10.1111/jam.12756
Screening	Enzyme	Metagenomics of un-culturable bacteria in cow rumen: Construction of cel9E-xyn10A fusion gene by site-directed mutagenesis		Microbiome	NA	NA	DOI: 10.1016/j.molcatb.2014.11.010
Screening	Enzyme	Compositional profile of α/β-hydrolase fold proteins in mangrove soil metagenomes: Prevalence of epoxide hydrolases and haloalkane dehalogenases in oil-contaminated sites		Soil	-23.8969	-46.2078	DOI:10.1111/1751-7915.12157
Screening	Enzyme	Identification of glycosyl hydrolases from a metagenomic library of microflora in sugarcane bagasse collection site and their cooperative action on cellulose degradation		Plant biomass	0.481667	-0.118056	DOI:10.1016/j.jbiosc.2014.09.010
HTS metagenome	Finished	Functional congruence of rhizosphere microbial communities associated to leguminous tree from Brazilian semiarid region		Plant rhizosphere	-0.223556	-41.0865	DOI: 10.1111/1758-2229.12187
HTS metagenome	Finished	Functional congruence of rhizosphere microbial communities associated to leguminous tree from Brazilian semiarid region		Plant rhizosphere	-0.833778	-0.833778	DOI: 10.1111/1758-2229.12187
HTS metagenome	Finished	Functional congruence of rhizosphere microbial communities associated to leguminous tree from Brazilian semiarid region		Plant rhizosphere	-0.712278	-0.712278	DOI: 10.1111/1758-2229.12187
HTS metagenome	Finished	Mining soil metagenomes to better understand the evolution of natural product structural diversity: Pentangular polyphenols as a case study		Soil	33.7883	-115.898	DOI:10.1021/ja510606j
HTS metagenome	Finished	Mining soil metagenomes to better understand the evolution of natural product structural diversity: Pentangular polyphenols as a case study		Soil	35.5003	-110.084	DOI:10.1021/ja510606j
HTS metagenome	Finished	Mining soil metagenomes to better understand the evolution of natural product structural diversity: Pentangular polyphenols as a case study		Soil	30.5086	-97.6789	DOI:10.1021/ja510606j
Screening	Enzyme	Structure and stability of metagenome-derived glycoside hydrolase family 12 cellulase (LC-CelA) a homolog of Cel12A from Rhodothermus marinus		Plant biomass	34.8101	135.528	DOI:10.1016/j.fob.2014.10.013
Screening	Enzyme	The metagenome-derived enzyme RhaB opens a new subclass of bacterial B type α-l-rhamnosidases		Microbiome	53.5964	9.93778	DOI:10.1016/j.jbiotec.2014.04.024
HTS metagenome	Finished	Comparative metagenomic analysis of coral microbial communities using a reference-independent approach		Microbiome	-23.8436	-45.1669	DOI:10.1371/journal.pone.0111626
HTS metagenome	Finished	Ribonucleotide reductases reveal novel viral diversity and predict biological and ecological features of unknown marine viruses		Seawater	4.48333	-83.0667	DOI:10.1073/pnas.1401322111
HTS metagenome	Finished	Ribonucleotide reductases reveal novel viral diversity and predict biological and ecological features of unknown marine viruses		Seawater	38.9667	-76.3833	DOI:10.1073/pnas.1401322111
Screening	Enzyme	Diversity of extradiol dioxygenases in aromatic-degrading microbial community explored using both culture-dependent and culture-independent approaches		Coke plant wastewater	NA	NA	DOI:10.1111/1574-6941.12390
HTS metagenome	Finished	Extraction of the metagenomic DNA and assessment of the bacterial diversity from the petroleum-polluted sites		Soil	22.3333	70.0833	DOI:10.1007/s10661-014-3859-6
Screening	Enzyme	Production of avaroferrin and putrebactin by heterologous expression of a deep-sea metagenomic DNA		Seawater sediment	25.7449	123.475	DOI:10.3390/md12094799
Screening	Enzyme	High throughput profiling of antibiotic resistance genes in urban park soils with reclaimed water irrigation		Freshwater	39.8674	116.359	DOI:10.1021/es502615e
Screening	Enzyme	High throughput profiling of antibiotic resistance genes in urban park soils with reclaimed water irrigation		Freshwater	0.860417	-0.934389	DOI:10.1021/es502615e
Screening	Enzyme	High throughput profiling of antibiotic resistance genes in urban park soils with reclaimed water irrigation		Freshwater	38.0701	114.282	DOI:10.1021/es502615e
Screening	Enzyme	High throughput profiling of antibiotic resistance genes in urban park soils with reclaimed water irrigation		Freshwater	39.9167	116.383	DOI:10.1021/es502615e
Screening	Enzyme	High throughput profiling of antibiotic resistance genes in urban park soils with reclaimed water irrigation		Freshwater	30.5833	114.283	DOI:10.1021/es502615e
Screening	Enzyme	High throughput profiling of antibiotic resistance genes in urban park soils with reclaimed water irrigation		Freshwater	33.655	-83.5968	DOI:10.1021/es502615e
Screening	Enzyme	High throughput profiling of antibiotic resistance genes in urban park soils with reclaimed water irrigation		Freshwater	39.9167	116.383	DOI:10.1021/es502615e
Screening	Enzyme	High throughput profiling of antibiotic resistance genes in urban park soils with reclaimed water irrigation		Freshwater	24.8802	102.833	DOI:10.1021/es502615e
Screening	Enzyme	High throughput profiling of antibiotic resistance genes in urban park soils with reclaimed water irrigation		Freshwater	24.8802	102.833	DOI:10.1021/es502615e
HTS metagenome	Finished	An investigation of total bacterial communities, culturable antibiotic-resistant bacterial communities and integrons in the river water environments of Taipei city		Freshwater	25.0948	121.548	DOI:10.1016/j.jhazmat.2013.12.046
HTS metagenome	Finished	An investigation of total bacterial communities, culturable antibiotic-resistant bacterial communities and integrons in the river water environments of Taipei city		Freshwater	25.1005	121.532	DOI:10.1016/j.jhazmat.2013.12.046
HTS metagenome	Finished	An investigation of total bacterial communities, culturable antibiotic-resistant bacterial communities and integrons in the river water environments of Taipei city		Freshwater	25.1233	121.526	DOI:10.1016/j.jhazmat.2013.12.046
HTS metagenome	Finished	An investigation of total bacterial communities, culturable antibiotic-resistant bacterial communities and integrons in the river water environments of Taipei city		Freshwater	25.1089	121.521	DOI:10.1016/j.jhazmat.2013.12.046
Screening	Enzyme	Metagenomic identification of a novel salt tolerance gene from the human gut microbiome which encodes a membrane protein with homology to a brp/blh-family β-carotene 15,15′-monooxygenase		Microbiome	NA	NA	DOI:10.1371/journal.pone.0103318
Screening	Enzyme	Microbial and Carbohydrate Active Enzyme profile of buffalo rumen metagenome and their alteration in response to variation in the diet		Microbiome	24.3167	72.3167	DOI:10.1016/j.gene.2014.05.003
HTS metagenome	Finished	Local genomic adaptation of coral reef-associated microbiomes to gradients of natural variability and anthropogenic stressors		Microbiome	-11.4167	-159.067	DOI:10.1073/pnas.1403319111
HTS metagenome	Finished	Local genomic adaptation of coral reef-associated microbiomes to gradients of natural variability and anthropogenic stressors		Microbiome	-0.366667	-159.983	DOI:10.1073/pnas.1403319111
HTS metagenome	Finished	Local genomic adaptation of coral reef-associated microbiomes to gradients of natural variability and anthropogenic stressors		Microbiome	6.38333	-162.383	DOI:10.1073/pnas.1403319111
HTS metagenome	Finished	Local genomic adaptation of coral reef-associated microbiomes to gradients of natural variability and anthropogenic stressors		Microbiome	1.98333	-157.467	DOI:10.1073/pnas.1403319111
HTS metagenome	Finished	Local genomic adaptation of coral reef-associated microbiomes to gradients of natural variability and anthropogenic stressors		Microbiome	-9.9	-150.183	DOI:10.1073/pnas.1403319111
HTS metagenome	Finished	Local genomic adaptation of coral reef-associated microbiomes to gradients of natural variability and anthropogenic stressors		Microbiome	5.85	162.1	DOI:10.1073/pnas.1403319111
HTS metagenome	Finished	Local genomic adaptation of coral reef-associated microbiomes to gradients of natural variability and anthropogenic stressors		Microbiome	-5.65	-155.867	DOI:10.1073/pnas.1403319111
HTS metagenome	Finished	Local genomic adaptation of coral reef-associated microbiomes to gradients of natural variability and anthropogenic stressors		Microbiome	13.8167	-159.333	DOI:10.1073/pnas.1403319111
HTS metagenome	Finished	Local genomic adaptation of coral reef-associated microbiomes to gradients of natural variability and anthropogenic stressors		Microbiome	4.7	-160.383	DOI:10.1073/pnas.1403319111
HTS metagenome	Finished	Local genomic adaptation of coral reef-associated microbiomes to gradients of natural variability and anthropogenic stressors		Microbiome	-10.05	-152.3	DOI:10.1073/pnas.1403319111
Screening	Enzyme	A halotolerant thermostable lipase from the marine bacterium Oceanobacillus sp. PUMB02 with an ability to disrupt bacterial biofilms		Seawater	11.9167	79.7833	DOI:10.4161/bioe.29898
Screening	Enzyme	Protein variants form a system of networks: Microdiversity of IMP metallo-beta-lactamases		Not available	NA	NA	DOI:10.1371/journal.pone.0101813					In silico screening
HTS metagenome	Finished	Chemoautotrophic carbon fixation rates and active bacterial communities in intertidal marine sediments		Seawater sediment	51.6	3.66667	DOI:10.1371/journal.pone.0101813
HTS metagenome	Finished	The characterization of RNA viruses in tropical seawater using targeted PCR and metagenomics		Seawater	21.4167	-157.783	DOI:10.1128/mBio.01210-14
HTS metagenome	Finished	Geochemical, metagenomic and metaproteomic insights into trace metal utilization by methane-oxidizing microbial consortia in sulphidic marine sediments		Seawater sediment	44.6667	-125.1	DOI:10.1111/1462-2920.12314
Screening	Enzyme	Discovery of novel enzymes with industrial potential from a cold and alkaline environment by a combination of functional metagenomics and culturing		Seawater sediment	61.1833	-48.05	DOI:10.1186/1475-2859-13-72
Screening	Enzyme	Large-scale metagenomic-based study of antibiotic resistance in the environment		Not available	NA	NA	DOI:10.1016/j.cub.2014.03.036					In silico screening
Screening	Enzyme	Diverse alkane hydroxylase genes in microorganisms and environments		Not available	NA	NA	DOI:10.1038/srep04968
HTS metagenome	Finished	Microbial communities in uranium mine tailings and mine water sediment from Jaduguda U mine, India: A culture independent analysis		Freshwater	22.6333	86.3167	DOI:10.1080/10934529.2014.865458
Screening	Enzyme	Characterization of a heat-active archaeal β-glucosidase from a hydrothermal spring metagenome		Sediment/mud/freshwater	37.7667	25.3	DOI:10.1016/j.enzmictec.2014.01.010
Screening	Enzyme	Crystal structure and thermodynamic and kinetic stability of metagenome-derived LC-cutinase		Compost	34.8	135.517	DOI:10.1021/bi401561p
[truncated: 193 more rows]
