# Supplementary material for: Estimating the success of enzyme bioprospecting through metagenomics: current status and future trends
Source: Microb Biotechnol. 2015 Aug 14;9(1):22–34. doi: 10.1111/1751-7915.12309 (PMC4720405; doi:10.1111/1751-7915.12309)
Supplement: Supplementary file 1 — Table S1. List of sites worldwide where metagenomic studies have been performed. These sites corresponds to those summarized in Fig. 1. The exact GPS (latitude and longitude) location of sites together with appropriated references and site characteristics are specifically described. Whether the habitats have been subjected to direct sequencing [for community structure analysis and gene content by high throughput (HTP) sequencing] or enzyme screening (analysis of target genes either by naïve or in silico screens) is also cited. Table S2. Results of single references for the incidence rates of positive clones or enzymes. Examples are provided for the screening of oxidoreductase and glycosidase activity by using multiple substrates after naïve screens. The number of clones tested, the number of positive clones, the incidence rate, the substrate used and the reference are given. For abbreviations, see Fig. 4 legend. [file MBT2-9-022-s001.zip › MBT2_12309_supp-0002-supporting tableS2.xls]

## Sheet: Table S2
Positive clones	Total clone tested	Positive ratio	Substrate	Sample	Type of activity	Reference
413	13200	31.9613	Phenol / MTT	Wastewater treatment sludges	OXIDRED	DOI:10.1371/journal.pone.0061811
91	96000	1054.95	Catechol	Activated sludge	OXIDRED	DOI:10.1111/j.1462-2920.2007.01342.x
235	26000	110.638	Catechol	Contaminated soil	OXIDRED	DOI:10.1111/j.1462-2920.2009.01943.x
19	35000	1842.11	Catechol	Low level contaminated soil	OXIDRED	DOI:10.1111/j.1462-2920.2009.01943.x
10	7776	777.6	Catechol	Landfarm soil	OXIDRED	DOI:10.4238/2013.June.28.2
6	40000	6666.67	Indigo production	Activated sludge	OXIDRED	DOI:10.1264/jsme2.ME10110
2	40000	20000	Indigo production	Activated sludge	OXIDRED	DOI:10.1016/j.biortech.2010.06.025
5	30000	6000	Pigment production	Swamp soil	OXIDRED	DOI:10.1016/j.bbrc.2008.03.102
1	20000	20000	p-Nitrosoaniline	Hay/green grass	OXIDRED	DOI:10.1371/journal.pone.0085844
1	8000	8000	Guaiacol	Mangrove soil	OXIDRED	DOI 10.1007/s00253-010-2507-5
2	31000	15500	Syringaldazine and Guaiacol	Giant panda fecal samples	OXIDRED	DOI:10.1371/journal.pone.0050312
12	10000	833.333	Esculine hydrate (0.1%)/0.25% ferric ammonium citrate	Termite guts	Glycosyl hydrolase	DOI:10.1128/AEM.01521-10
1	10000	10000	Birchwood xylane (0.5%)/congo red	Termite guts	Glycosyl hydrolase	DOI:10.1128/AEM.01521-10
1	10000	10000	Carboxymethylcellulose	Mangrove soil	Glycosyl hydrolase	DOI 10.1007/s10529-014-1531-4
3	2843	947.667	AZL-amylose	cold alkaline marine environment (ikaite columns)	Glycosyl hydrolase	DOI:10.1186/1475-2859-13-72
2	2843	1421.5	X-Gal	cold alkaline marine environment (ikaite columns)	Glycosyl hydrolase	DOI:10.1186/1475-2859-13-72
11	10000	909.091	Carboxymethylcellulose/Trypan blue	Atarctic soil samples	Glycosyl hydrolase	DOI:10.1038/ismej.2009.48
8	50000	6250	Soluble starch (1%)	Pygmy loris fecal samples	Glycosyl hydrolase	DOI:10.4014/jmb.1310.10121
4	90000	22500	Esculine hydrate (0.1%)/0.25% ferric ammonium citrate	Agricultural soil	Glycosyl hydrolase	DOI:10.1007/s10295-014-1400-0
1	8000	8000	X-Gal	Turpan Basin soil	Glycosyl hydrolase	DOI:10.1186/1471-2180-13-237
18	89000	4944.44	Carboxymethyl Cellulose	Vermicompost	Glycosyl hydrolase	DOI:10.1007/s12275-013-2697-5
7	500000	71428.6	Esculine hydrate (0.1%)/0.25% ferric ammonium citrate	Agricultural soil	Glycosyl hydrolase	DOI:10.1111/jam.12597
60	40000	666.667	Lactulose, xylo and fructo-oligosaccharides	Human gut	Glycosyl hydrolase	DOI:10.1371/journal.pone.0072766
14	102000	7285.71	Chromogenic Carboxymethyl cellulose	Porcine gut	Glycosyl hydrolase	DOI:10.2527/jas.53942
1	700000	700000	X-Gal	Turpan Basin soil	Glycosyl hydrolase	DOI:10.1016/j.enzmictec.2014.01.007
1	2000	2000	1% Pectin	Forest soil	Glycosyl hydrolase	DOI 10.1007/s11033-014-3123-8
1	90000	90000	esculine hydrate/ ferric ammonium citrate	Sugar enriched soil	Glycosyl hydrolase	DOI:10.1093/abbs/gmt061
1	8500	8500	Carboxymethyl Cellulose	Cold dessert of Ladakh	Glycosyl hydrolase	DOI 10.1007/s00792-012-0510-8
93	10000	107.527	AZCL-HE Cellulose	Buffalo rumen	Glycosyl hydrolase	DOI:10.1271/bbb.110786
4	10000	2500	AZCL-Xylan	Buffalo rumen	Glycosyl hydrolase	DOI:10.1271/bbb.110786
1	20000	20000	Soluble starch (1%)	Marine microorganisms	Glycosyl hydrolase	DOI 10.1007/s10126-011-9414-3
74	29000	391.892	Colloidal chitin	Mix of chitinase producing bacteria	Glycosyl hydrolase	DOI 10.1007/s10529-013-1384-2
5	97500	19500	Esculine hydrate (0.1%)/0.25% ferric ammonium citrate	Forest soil	Glycosyl hydrolase	DOI:10.1111/1574-6968.12332
28	14400	514.286	Phytate (sole carbon source)	Agricultural soil	Glycosyl hydrolase	DOI:10.4014/jmb.1307.07007
6	5000	833.333	Carboxymethyl Cellulose	Pinewood nematode	Glycosyl hydrolase	DOI:10.1371/journal.pone.0082437
4	29006	7251.5	4-Methylumbelliferyl-β-D-cellobioside (MeUmbG2)	Soil and rumen fluid from cow	Glycosyl hydrolase	DOI:10.1016/j.mimet.2013.07.010
1	20000	20000	MeUmbG2	Rumen fluid microbes	Glycosyl hydrolase	DOI:10.1016/j.bbrc.2013.10.120
15	6144	409.6	2,4-Dinitrophenyl-β-cellobioiside	Biochemical reactor	Glycosyl hydrolase	DOI:10.1016/j.jbiotec.2013.07.015
1	1100	1100	X-Gal	Sea water	Glycosyl hydrolase	DOI:10.1186/1472-6750-13-22
121	100000	826.446	MeUmbG2	Fresh slurry	Glycosyl hydrolase	DOI:10.1007/s00253-012-3873-y
3	12000	4000	X-Gal	Soil from and oil field	Glycosyl hydrolase	DOI:10.1007/s00253-010-2744-7
223	9600	43.0493	CMC-Congo Red/Birch wood xylane-DNS	Yak rumen fluid and fiber	Glycosyl hydrolase	DOI:10.1371/journal.pone.0040430
1	35000	35000	Soluble starch (1%)	Soil from Northwestern Himalaya	Glycosyl hydrolase	DOI:10.1007/s00253-009-2404-y
